# Supplementary material for: Colorectal cancer in patients with single versus double positive faecal immunochemical test results: A retrospective cohort study from a public tertiary hospital
Source: PLoS One. 2021 Jun 4;16(6):e0250460. doi: 10.1371/journal.pone.0250460 (PMC8177452; doi:10.1371/journal.pone.0250460)
Supplement: S1 File — (XLSX) [file pone.0250460.s001.xlsx]

## Sheet: Sheet1
Participant ID	Race	Date of Birth	Date of Referral to Hospital	FIT Kit Collection Date	FIT Kit 1 Result	FIT Kit 2 Result	FIT data (No data for both kits = 0; Data for at least one kit = 1)	FIT Completion Status (Only one kit complete = 0; Both kits complete = 1)	FIT-positive Status (Single positive = 0; Double positive = 1)	Date of Pre-colonoscopy Consultation	Date of Colonoscopy	Time from Referral to Colonoscopy in Days	Time at Risk (Date of Birth to Colonoscopy) in Months	Colonoscopy Finding - Incident CRC	Colonoscopy Finding - Pre-malignant Polyp	Colonoscopy Finding - Negative for Lesions	Scope Finding A	Scope Finding B	Scope Finding C	Scope Finding D
1	Chinese	1936-01-01	2017-01-05	2016-12-10	Positive	Negative	1	1	0	2017-01-16		#NUM!	#NUM!	0	0	0
2	Chinese	1964-09-18	2017-01-05	2016-12-09	Positive	Negative	1	1	0	2017-03-07		#NUM!	#NUM!	0	0	0
3	Chinese	1959-01-29	2017-01-05	2016-12-11	Negative	Positive	1	1	0	2017-01-09	2017-01-11	6	695	0	0	1	Haemorrid
4	Malay	1940-05-14	2017-01-13	2016-12-24	Positive	Negative	1	1	0	2017-01-23		#NUM!	#NUM!	0	0	0
5	Chinese	1954-01-02	2017-01-13	2016-12-20	Negative	Positive	1	1	0			#NUM!	#NUM!	0	0	0
6	Chinese	1944-02-03	2017-01-13	2016-12-17	Positive	Positive	1	1	1	2017-01-26	2017-04-03	80	878	1	0	0	Adenocarcinoma
7	Chinese	1949-04-17	2017-01-13	2016-12-24	Negative	Positive	1	1	0	2017-01-27		#NUM!	#NUM!	0	0	0
8	Chinese	1955-06-24	2017-01-13	2016-12-06	Positive	Positive	1	1	1	2017-01-18		#NUM!	#NUM!	0	0	0
9	Chinese	1951-03-19	2017-01-13	2016-12-17	Positive	Negative	1	1	0	2017-02-22	2017-03-20	66	792	0	0	1	Haemorrid
10	Chinese	1949-04-20	2017-01-24	2016-12-20	Negative	Positive	1	1	0	2017-02-06	2017-04-26	92	816	0	0	0	Hyperplastic polyp
11	Chinese	1947-09-21	2017-02-03	2017-01-16	Negative	Positive	1	1	0	2017-03-03	2017-05-02	88	835	0	1	0	Tubular adenoma	Tubulovillous adenoma
12	Chinese	1955-01-07	2017-02-03	2017-01-15	Negative	Positive	1	1	0	2017-03-13	2017-05-30	116	748	0	0	1	Normal Colonoscopy
13	Chinese	1946-07-05	2017-02-03	2017-01-15	Negative	Positive	1	1	0			#NUM!	#NUM!	0	0	0
14	Chinese	1964-02-06	2017-02-03	2016-12-26	Positive	Negative	1	1	0	2017-03-09	2017-05-31	117	639	0	0	0	Hyperplastic polyp.
15	Chinese	1948-08-29	2017-02-03	2017-01-02	Negative	Positive	1	1	0	2017-03-06		#NUM!	#NUM!	0	0	0
16	Malay	1943-08-07	2017-02-03	2017-01-03	Positive	Positive	1	1	1	2017-03-06	2017-03-08	33	883	1	0	0	Adenocarcinoma
17	Indian	1930-09-01	2017-02-03	2017-01-16	Positive	Positive	1	1	1	2017-02-13		#NUM!	#NUM!	0	0	0
18	Malay	1935-01-01	2017-02-03	2017-01-14	Positive	Negative	1	1	0			#NUM!	#NUM!	0	0	0
19	Chinese	1966-03-15	2017-02-03	2017-01-16	Positive	Negative	1	1	0	2017-02-13	2017-03-30	55	612	0	0	1	Normal Colonoscopy
20	Chinese	1955-06-18	2017-02-03	2017-01-15	Positive	Negative	1	1	0	2017-04-13		#NUM!	#NUM!	0	0	0
21	Chinese	1965-07-13	2017-02-03	2017-01-14	Positive		1	0	0	2017-03-14		#NUM!	#NUM!	0	0	0
22	Chinese	1946-05-16	2017-02-16	2017-01-24	Positive	Positive	1	1	1	2017-02-27	2017-04-28	71	851	0	1	0	Tubulovillous adenoma	Tubular and tubulovillous adenomata	No definite evidence of dysplasia or malignancy
23	Chinese	1966-11-07	2017-02-16	2017-01-22	Positive	Positive	1	1	1			#NUM!	#NUM!	0	0	0
24	Chinese	1966-09-02	2017-02-20	2017-01-22	Positive	Positive	1	1	1	2017-03-06		#NUM!	#NUM!	0	0	0
25	Chinese	1965-05-08	2017-02-20	2017-01-22	Positive	Negative	1	1	0	2017-03-06		#NUM!	#NUM!	0	0	0
26	Chinese	1957-05-31	2017-02-22	2016-10-08	Negative	Positive	1	1	0			#NUM!	#NUM!	0	0	0
27	Chinese	1929-01-01	2017-02-22	2017-02-06	Negative	Positive	1	1	0	2017-04-12		#NUM!	#NUM!	0	0	0
28	Indian	1935-12-05	2017-02-22	2017-02-03	Negative	Positive	1	1	0	2017-03-13	2017-05-02	69	976	0	0	1	Normal Colonoscopy
29	Chinese	1948-01-16	2017-02-22	2017-02-03	Positive	Negative	1	1	0	2017-03-10	2017-05-02	69	831	0	0	1	Polypoid mucosa with non-specific changes
30	Chinese	1941-01-03	2017-02-23	2017-02-12	Positive	Positive	1	1	1	2017-03-20	2017-05-19	85	916	0	0	1	Haemorrid
31	Chinese	1940-02-10	2017-02-27	2017-01-22	Positive	Negative	1	1	0	2017-03-13		#NUM!	#NUM!	0	0	0
32	Chinese	1951-02-21	2017-02-03	2017-01-15	Positive	Positive	1	1	1			#NUM!	#NUM!	0	0	0
33	Chinese	1948-03-08	2017-03-01	2017-02-19	Negative	Positive	1	1	0	2017-03-10		#NUM!	#NUM!	0	0	0
34	Chinese	1943-09-08	2017-03-01	2017-02-19	Negative	Positive	1	1	0	2017-03-15	2017-03-27	26	882	0	0	0	Hyperplastic polyp.
35	Chinese	1956-03-21	2017-03-08	2017-02-27	Positive	Negative	1	1	0	2017-03-28	2017-03-31	23	732	1	1	0	Tubulovillous adenoma	Adenocarcinoma	hyperplastic polyp
36	Chinese	1947-01-04	2017-03-08	2017-02-27	Positive	Negative	1	1	0	2017-03-28	2017-04-04	27	843	0	0	0	mucosal prolapse	Tubular adenoma	hyperplastic polyp.
37	Chinese	1943-08-08	2017-03-14	2017-02-13	Negative	Positive	1	1	0	2017-03-24	2017-04-26	43	884	0	0	1	Normal Colonoscopy
38	Chinese	1948-06-13	2017-03-20	2017-03-05	Positive	Negative	1	1	0	2017-03-30	2017-05-30	71	827	0	0	1	Normal Colonoscopy
39	Chinese	1965-04-30	2017-03-20	2017-03-05	Negative	Positive	1	1	0	2017-03-31	2017-05-30	71	625	0	0	0	Tubular adenoma	Tubular adenoma
40	Chinese	1941-07-24	2017-03-20	2017-03-05	Negative	Positive	1	1	0	2017-03-31	2017-04-26	37	909	0	0	0	Tubular adenoma	Tubular adenoma
41	Chinese	1940-12-14	2017-03-20	2017-03-05	Negative	Positive	1	1	0	2017-03-28	2017-05-17	58	917	0	0	0	Tubular adenoma
42	Chinese	1946-10-26	2017-03-20	2017-03-05	Negative	Positive	1	1	0	2017-03-28		#NUM!	#NUM!	0	0	0
43	Chinese	1965-08-21	2017-03-20	2017-03-05	Positive	Negative	1	1	0	2017-03-29	2017-04-25	36	620	0	0	1	Haemorrid
44	Chinese	1954-06-12	2017-03-20	2017-03-03	Positive		1	0	0	2017-03-28	2017-06-22	94	756	0	0	1	Normal Colonoscopy
45	Chinese	1948-05-21	2017-03-20	2017-03-05	Positive	Negative	1	1	0	2017-04-03	2017-07-21	123	830	0	0	1	Diverticular Disease
46	Chinese	1961-01-19	2017-03-20	2017-03-05	Positive	Negative	1	1	0	2017-03-31		#NUM!	#NUM!	0	0	0
47	Chinese	1945-04-27	2017-03-20	2017-03-05	Positive	Negative	1	1	0	2017-03-31		#NUM!	#NUM!	0	0	0
48	Chinese	1955-03-06	2017-03-20	2017-03-06	Positive	Positive	1	1	1			#NUM!	#NUM!	0	0	0
49	Chinese	1935-07-12	2017-03-20	2017-03-06	Positive	Positive	1	1	1	2017-03-27		#NUM!	#NUM!	0	0	0
50	Chinese	1943-08-24	2017-03-21	2017-03-07	Negative	Positive	1	1	0	2017-03-30	2017-05-09	49	884	0	0	1	Haemorrid
51	Chinese	1944-08-19	2017-03-21	2017-03-07	Negative	Positive	1	1	0	2017-03-31		#NUM!	#NUM!	0	0	0
52	Chinese	1940-01-09	2017-03-21	2017-03-06	Negative	Positive	1	1	0	2017-03-31		#NUM!	#NUM!	0	0	0
53	Chinese	1957-12-18	2017-03-21	2017-03-11	Positive	Negative	1	1	0	2017-03-30	2017-06-02	73	713	0	0	1	Polypoid colonic mucosae
54	Chinese	1947-11-05	2017-03-21	2017-03-11	Positive		1	0	0	2017-04-04		#NUM!	#NUM!	0	0	0
55	Malay	1945-01-01	2017-03-21	2017-03-10	Positive	Positive	1	1	1	2017-03-28	2017-04-13	23	867	1	0	0	Adenocarcinoma
56	Malay	1948-03-10	2017-03-21	2017-02-13	Negative	Positive	1	1	0	2017-03-28		#NUM!	#NUM!	0	0	0
57	Chinese	1945-11-22	2017-03-21	2017-03-11	Negative	Positive	1	1	0	2017-04-07	2017-06-08	79	858	0	0	0	Tubular adenoma4
58	Chinese	1945-10-11	2017-03-30	2016-08-24	Positive		1	0	0	2017-04-04	2017-04-13	14	858	0	0	1	Haemorrid
59	Chinese	1943-02-25	2017-03-31	2016-07-17	Positive		1	0	0	2017-04-07		#NUM!	#NUM!	0	0	0
60	Chinese	1965-11-07	2017-04-07	2017-03-20	Positive	Negative	1	1	0			#NUM!	#NUM!	0	0	0
61	Chinese	1943-10-03	2017-04-07	2017-03-12	Positive	Negative	1	1	0	2017-04-17	2017-06-13	67	884	0	0	0	Tubular adenoma3
62	Chinese	1947-10-17	2017-04-07	2017-03-20	Positive	Positive	1	1	1	2017-04-13	2017-05-02	25	834	0	0	0	Tubular adenoma2
63	Other	1967-09-07	2017-04-07	2017-03-17	Negative	Positive	1	1	0	2017-04-28	2017-06-16	70	597	0	0	1	Normal Colonoscopy
64	Chinese	1951-06-26	2017-04-07	2017-03-20	Positive	Negative	1	1	0			#NUM!	#NUM!	0	0	0
65	Chinese	1936-01-01	2017-04-07	2017-03-12	Positive	Negative	1	1	0	2017-04-17	2017-06-23	77	977	0	0	1	Diverticular Disease
66	Chinese	1957-07-09	2017-04-07	2017-03-19	Positive	Negative	1	1	0	2017-04-24		#NUM!	#NUM!	0	0	0
67	Chinese	1945-09-25	2017-04-07	2017-03-20	Positive		1	0	0	2017-05-05		#NUM!	#NUM!	0	0	0
68	Chinese	1940-04-06	2017-04-07	2017-03-20	Positive	Positive	1	1	1	2017-04-24		#NUM!	#NUM!	0	0	0
69	Chinese	1950-03-18	2017-04-07	2017-03-12	Positive	Negative	1	1	0	2017-04-25	2017-06-08	62	806	0	0	1	Diverticular Disease
70	Chinese	1946-12-10	2017-04-07	2017-03-17	Positive	Negative	1	1	0	2017-04-27	2017-05-03	26	844	0	0	0	Tubular adenoma
71	Chinese	1958-10-11	2017-04-07	2017-03-17	Positive	Negative	1	1	0	2017-04-18	2017-04-20	13	702	0	0	0	Hyperplastic polyp2
72	Chinese	1965-07-30	2017-04-07	2017-03-17	Negative	Positive	1	1	0	2017-05-29		#NUM!	#NUM!	0	0	0
73	Chinese	1937-05-01	2017-04-07	2017-03-21	Positive	Positive	1	1	1	2017-04-21	2017-08-15	130	963	0	0	0	Tubular adenoma
74	Chinese	1942-05-24	2017-04-07	2017-03-20	Positive	Positive	1	1	1	2017-04-28	2017-06-27	81	901	0	1	0	Tubulovillous adenoma	Tubular adenoma	No significant pathology
75	Chinese	1951-01-12	2017-04-07	2017-03-19	Negative	Positive	1	1	0	2017-04-28		#NUM!	#NUM!	0	0	0
76	Chinese	1957-06-03	2017-04-07	2017-03-12	Negative	Positive	1	1	0	2017-04-28	2017-06-27	81	720	0	0	1	Normal Colonoscopy
77	Chinese	1944-12-15	2017-04-07	2017-03-15	Positive	Positive	1	1	1	2017-04-27	2017-07-14	98	870	0	0	1	Normal Colonoscopy
78	Chinese	1964-03-25	2017-04-07	2017-03-24	Positive	Negative	1	1	0	2017-04-27	2017-05-31	54	638	0	0	0	Tubular adenoma2
79	Chinese	1942-12-10	2017-04-07	2017-03-12	Positive	Negative	1	1	0			#NUM!	#NUM!	0	0	0
80	Chinese	1954-08-06	2017-04-07	2017-03-24	Positive	Negative	1	1	0	2017-04-27		#NUM!	#NUM!	0	0	0
81	Chinese	1966-11-20	2017-04-07	2017-03-17	Positive	Negative	1	1	0	2017-04-17	2017-06-14	68	606	0	0	0	Tubular adenoma(s).	Benign polypoid colonic mucosa.	Tubular adenoma(s).
82	Indian	1940-01-05	2017-04-07	2017-03-21	Negative	Positive	1	1	0			#NUM!	#NUM!	0	0	0
83	Chinese	1934-08-20	2017-04-07	2017-03-20	Negative	Positive	1	1	0			#NUM!	#NUM!	0	0	0
84	Chinese	1952-05-10	2017-04-07	2017-03-20	Negative	Positive	1	1	0	2017-05-16		#NUM!	#NUM!	0	0	0
85	Chinese	1964-03-05	2017-04-07	2017-03-17	Positive	Positive	1	1	1	2017-05-30	2017-06-09	63	639	0	0	1	Haemorrid
86	Chinese	1958-11-02	2017-04-21	2017-03-28	Negative	Positive	1	1	0			#NUM!	#NUM!	0	0	0
87	Chinese	1945-05-26	2017-04-21	2017-03-12	Negative	Positive	1	1	0			#NUM!	#NUM!	0	0	0
88	Chinese	1938-07-13	2017-04-21	2017-03-12	Negative	Positive	1	1	0			#NUM!	#NUM!	0	0	0
89	Chinese	1949-06-29	2017-04-25	2017-03-15	Positive	Negative	1	1	0	2017-05-08		#NUM!	#NUM!	0	0	0
90	Chinese	1942-05-20	2017-04-25	2017-03-12	Positive	Negative	1	1	0	2017-05-08		#NUM!	#NUM!	0	0	0
91	Chinese	1942-12-29	2017-04-25	2017-03-12	Positive	Negative	1	1	0	2017-05-08		#NUM!	#NUM!	0	0	0
92	Chinese	1958-10-24	2017-04-25	2017-03-12	Negative	Positive	1	1	0	2017-05-08	2017-06-28	64	704	0	0	1	Normal Colonoscopy
93	Chinese	1954-02-12	2017-04-25	2017-03-15	Positive	Positive	1	1	1			#NUM!	#NUM!	0	0	0
94	Chinese	1959-05-31	2017-04-25	2017-03-12	Positive	Negative	1	1	0	2017-05-18	2017-07-10	76	697	0	0	1	Normal Colonoscopy
95	Chinese	1950-10-17	2017-04-25	2017-03-22	Negative	Positive	1	1	0	2017-05-19		#NUM!	#NUM!	0	0	0
96	Chinese	1948-06-27	2017-04-25	2017-03-25	Positive		1	0	0			#NUM!	#NUM!	0	0	0
97	Chinese	1961-04-15	2017-04-25	2017-03-14	Positive	Positive	1	1	1	2017-05-08	2017-06-23	59	674	0	0	0	Tubular adenoma
98	Chinese	1960-07-04	2017-04-25	2017-03-12	Positive	Negative	1	1	0	2017-05-16	2017-06-15	51	683	0	0	1	Normal Colonoscopy
99	Chinese	1947-01-07	2017-04-25	2017-03-25	Positive		1	0	0			#NUM!	#NUM!	0	0	0
100	Chinese	1943-08-08	2017-04-25	2017-03-17	Positive		1	0	0	2017-05-12	2017-05-16	21	885	0	0	1	Diverticular Disease
101	Chinese	1963-08-21	2017-04-26	2017-03-27	Negative	Positive	1	1	0			#NUM!	#NUM!	0	0	0
102	Chinese	1935-11-30	2017-04-26	2017-03-27	Negative	Positive	1	1	0	2017-05-12	2017-06-21	56	978	0	1	0	"Traditional" serrated adenoma
103	Chinese	1940-04-11	2017-04-26	2017-03-26	Positive	Positive	1	1	1			#NUM!	#NUM!	0	0	0
104	Chinese	1963-03-03	2017-04-29	2017-03-24	Positive	Negative	1	1	0			#NUM!	#NUM!	0	0	0
105	Chinese	1947-02-14	2017-04-29	2017-03-24	Negative	Positive	1	1	0	2017-05-12		#NUM!	#NUM!	0	0	0
106	Chinese	1967-12-29	2017-04-29	2017-03-24	Positive	Negative	1	1	0	2017-05-12	2017-06-21	53	593	0	0	1	Normal Colonoscopy
107	Chinese	1941-09-23	2017-04-29	2017-03-25	Positive	Positive	1	1	1			#NUM!	#NUM!	0	0	0
108	Caucasian	1949-09-21	2017-04-29	2017-03-25	Negative	Positive	1	1	0			#NUM!	#NUM!	0	0	0
109	Malay	1940-10-04	2017-04-29	2017-03-25	Positive	Negative	1	1	0			#NUM!	#NUM!	0	0	0
110	Chinese	1951-02-09	2017-05-01	2017-04-04	Negative	Positive	1	1	0	2017-05-05		#NUM!	#NUM!	0	0	0
111	Chinese	1967-02-07	2017-05-01	2017-04-02	Negative	Positive	1	1	0	2017-05-15	2017-07-10	70	605	0	0	1	Haemorrid
112	Chinese	1947-10-15	2017-05-01	2017-04-04	Positive	Negative	1	1	0			#NUM!	#NUM!	0	0	0
113	Chinese	1942-07-25	2017-05-01	2017-04-02	Negative	Positive	1	1	0	2017-05-12	2017-06-07	37	898	0	0	1	Diverticular Disease
114	Chinese	1948-04-01	2017-05-01	2017-03-28	Positive	Negative	1	1	0	2017-05-15	2017-07-04	64	831	0	0	0	Tubular adenoma
115	Chinese	1942-07-18	2017-05-01	2017-03-22	Positive	Positive	1	1	1			#NUM!	#NUM!	0	0	0
116	Chinese	1952-03-04	2017-05-01	2017-03-28	Negative	Positive	1	1	0	2017-05-30		#NUM!	#NUM!	0	0	0
117	Chinese	1951-06-14	2017-05-01	2017-04-01	Positive	Positive	1	1	1	2017-05-16	2017-07-28	88	793	0	0	0	Tubular adenoma	Tubular adenoma	Tubular adenoma
118	Chinese	1953-07-12	2017-05-01	2017-03-24	Negative	Positive	1	1	0			#NUM!	#NUM!	0	0	0
119	Chinese	1939-07-01	2017-05-01	2017-03-29	Positive	Negative	1	1	0	2017-05-18		#NUM!	#NUM!	0	0	0
120	Chinese	1959-09-06	2017-05-01	2017-03-28	Negative	Positive	1	1	0	2017-06-19	2017-08-16	107	695	0	0	1	Normal Colonoscopy
121	Chinese	1938-03-11	2017-05-01	2017-04-05	Positive	Negative	1	1	0	2017-05-15		#NUM!	#NUM!	0	0	0
122	Chinese	1948-09-10	2017-05-01	2017-04-04	Negative	Positive	1	1	0			#NUM!	#NUM!	0	0	0
123	Chinese	1963-12-25	2017-05-01	2017-04-02	Negative	Positive	1	1	0	2017-05-29	2017-07-19	79	642	0	0	1	Haemorrid
124	Chinese	1964-01-12	2017-05-01	2017-04-05	Negative	Positive	1	1	0	2017-05-31	2017-08-01	92	642	0	0	1	Normal Colonoscopy
125	Indian	1960-10-13	2017-05-01	2017-03-24	Negative	Positive	1	1	0	2017-05-30		#NUM!	#NUM!	0	0	0
126	Other	1952-03-04	2017-05-01	2017-04-05	Positive	Positive	1	1	1	2017-06-02	2017-07-05	65	784	0	1	0	Tubular adenoma2	Hyperplastic polyp	Tubulovillous adenoma
127	Malay	1961-11-11	2017-05-01	2017-03-28	Positive		1	0	0			#NUM!	#NUM!	0	0	0
128	Chinese	1951-05-23	2017-05-01	2017-04-02	Negative	Positive	1	1	0	2017-05-19	2017-06-14	44	792	0	0	0	Tubular adenoma
129	Chinese	1954-01-26	2017-05-01	2017-03-25	Negative	Positive	1	1	0			#NUM!	#NUM!	0	0	0
130	Chinese	1940-12-23	2017-05-01	2017-03-31	Negative	Positive	1	1	0			#NUM!	#NUM!	0	0	0
131	Chinese	1952-09-16	2017-05-01	2017-03-25	Negative	Positive	1	1	0	2017-06-06		#NUM!	#NUM!	0	0	0
132	Chinese	1943-07-26	2017-05-01	2017-03-31	Negative	Positive	1	1	0			#NUM!	#NUM!	0	0	0
133	Chinese	1952-12-16	2017-05-08	2017-04-04	Positive	Negative	1	1	0	2017-05-12	2017-05-16	8	773	0	1	0	Tubulovillous adenoma	Tubular adenoma
134	Chinese	1933-12-12	2017-05-08	2017-03-28	Negative	Positive	1	1	0	2017-05-19	2017-07-26	79	1003	0	0	0	Tubular adenoma
135	Chinese	1941-04-02	2017-05-08	2017-03-31	Negative	Positive	1	1	0	2017-05-12	2017-06-28	51	914	0	0	1	Haemorrid
136	Chinese	1948-07-23	2017-05-08	2017-04-04	Positive	Positive	1	1	1	2017-05-30	2017-07-20	73	827	0	1	0	tubulovillous adenoma	Tubular adenoma2
137	Chinese	1953-03-05	2017-05-09	2017-04-16	Negative	Positive	1	1	0	2017-05-16	2017-05-23	14	770	0	0	0	Tubular adenoma
138	Chinese	1933-11-14	2017-05-09	2017-03-17	Positive		1	0	0			#NUM!	#NUM!	0	0	0
139	Chinese	1967-12-19	2017-05-09	2017-04-10	Negative	Positive	1	1	0			#NUM!	#NUM!	0	0	0
140	Chinese	1951-05-16	2017-05-09	2017-04-14	Positive	Positive	1	1	1	2017-05-19	2017-07-11	63	793	0	1	0	Tubular adenoma2	tubulovillous adenoma
141	Chinese	1961-07-31	2017-05-09	2017-04-08	Positive	Negative	1	1	0	2017-05-22		#NUM!	#NUM!	0	0	0
142	Chinese	1967-01-07	2017-05-09	2017-04-16	Positive	Negative	1	1	0	2017-05-26	2017-06-20	42	605	0	0	1	Normal Colonoscopy
143	Chinese	1956-03-02	2017-05-09	2017-04-09	Positive	Positive	1	1	1	2017-05-18	2017-07-04	56	736	0	0	0	Tubular adenoma
144	Chinese	1961-03-28	2017-05-09	2017-04-07	Positive	Negative	1	1	0	2017-05-16	2017-05-23	14	673	0	0	1	Haemorrid
145	Chinese	1964-01-20	2017-05-09	2017-04-16	Positive	Negative	1	1	0	2017-05-18	2017-06-19	41	640	0	0	1	Normal Colonoscopy
146	Chinese	1955-09-19	2017-05-09	2017-04-16	Negative	Positive	1	1	0			#NUM!	#NUM!	0	0	0
147	Chinese	1961-02-28	2017-05-09	2017-04-09	Positive	Positive	1	1	1	2017-05-19		#NUM!	#NUM!	0	0	0
148	Chinese	1949-12-28	2017-05-09	2017-04-10	Positive	Negative	1	1	0	2017-05-19	2017-08-08	91	811	0	0	1	Normal Colonoscopy
149	Chinese	1959-05-08	2017-05-09	2017-04-10	Positive	Positive	1	1	1	2017-06-01	2017-07-18	70	698	0	0	1	Normal Colonoscopy
150	Chinese	1952-03-15	2017-05-09	2017-04-16	Positive	Negative	1	1	0	2017-06-13		#NUM!	#NUM!	0	0	0
151	Chinese	1950-06-27	2017-05-09	2017-04-09	Negative	Positive	1	1	0	2017-07-17	2017-11-22	197	808	0	0	0	Tubular adenoma3
152	Chinese	1949-09-29	2017-05-16	2017-04-06	Positive	Negative	1	1	0			#NUM!	#NUM!	0	0	0
153	Chinese	1950-09-26	2017-05-16	2017-03-25	Positive	Negative	1	1	0	2017-05-25	2017-06-01	16	800	0	0	1	Normal Colonoscopy
154	Chinese	1947-10-09	2017-05-16	2017-03-31	Positive	Positive	1	1	1	2017-05-25	2017-06-01	16	835	0	1	0	Tubulovillous adenoma.
155	Chinese	1936-05-23	2017-05-17	2017-03-12	Positive	Negative	1	1	0	2017-06-01		#NUM!	#NUM!	0	0	0
156	Chinese	1939-11-11	2017-05-24	2017-05-02	Negative	Positive	1	1	0	2017-05-30	2017-06-08	15	930	0	0	1	Normal Colonoscopy
157	Chinese	1967-08-19	2017-05-24	2017-05-01	Positive	Negative	1	1	0	2017-05-30	2017-06-09	16	597	0	0	1	Haemorrid
158	Chinese	1946-05-09	2017-05-24	2017-04-29	Positive	Positive	1	1	1	2017-05-30	2017-06-08	15	852	0	0	1	Haemorrid
159	Chinese	1947-06-16	2017-05-24	2017-05-01	Negative	Positive	1	1	0			#NUM!	#NUM!	0	0	0
160	Chinese	1935-05-20	2017-05-24	2017-05-02	Positive	Negative	1	1	0			#NUM!	#NUM!	0	0	0
161	Chinese	1959-04-26	2017-05-24	2017-04-22	Negative	Positive	1	1	0			#NUM!	#NUM!	0	0	0
162	Chinese	1961-10-27	2017-05-24	2017-05-01	Positive		1	0	0	2017-05-30	2017-06-22	29	667	0	0	0	Tubular adenoma
163	Chinese	1940-03-12	2017-05-24	2017-05-01	Negative	Positive	1	1	0	2017-06-12	2017-07-24	61	928	0	0	1	COLITIS
164	Chinese	1933-01-24	2017-05-24	2017-05-01	Negative	Positive	1	1	0	2017-06-16		#NUM!	#NUM!	0	0	0
165	Chinese	1958-11-23	2017-05-31	2017-03-13	Positive	Negative	1	1	0			#NUM!	#NUM!	0	0	0
166	Chinese	1944-12-16	2017-05-31	2017-02-18	Negative	Positive	1	1	0			#NUM!	#NUM!	0	0	0
167	Chinese	1955-12-01	2017-05-31	2017-05-06	Positive	Positive	1	1	1			#NUM!	#NUM!	0	0	0
168	Chinese	1952-07-20	2017-06-01	2017-03-08	Negative	Positive	1	1	0	2017-06-06	2017-06-09	8	778	0	0	0	Tubular adenoma2
169	Chinese	1936-08-19	2017-06-01	2017-03-07	Negative	Positive	1	1	0	2017-06-29		#NUM!	#NUM!	0	0	0
170	Chinese	1947-06-22	2017-06-01	2017-04-17	Positive	Negative	1	1	0	2017-08-31		#NUM!	#NUM!	0	0	0
171	Chinese	1956-04-24	2017-06-02	2017-03-25	Positive		1	0	0	2017-06-06	2017-06-15	13	733	0	0	0	Tubular adenoma2
172	Chinese	1949-03-25	2017-06-08	2017-04-02	Positive	Positive	1	1	1	2017-06-13	2017-07-25	47	820	0	1	0	Tubular adenoma3	sessile serrated adenoma
173	Chinese	1947-10-23	2017-06-08	2017-04-04	Positive	Negative	1	1	0	2017-06-29	2017-08-21	74	837	0	0	0	Tubular adenoma
174	Chinese	1955-03-22	2017-06-12	2017-03-12	Positive	Negative	1	1	0			#NUM!	#NUM!	0	0	0
175	Chinese	1963-03-03	2017-06-13	2017-05-13	Positive	Negative	1	1	0	2017-06-20		#NUM!	#NUM!	0	0	0
176	Chinese	1946-09-17	2017-06-13	2017-05-16	Negative	Positive	1	1	0	2017-06-23	2017-07-26	43	850	0	0	1	Normal Colonoscopy
177	Chinese	1947-08-20	2017-05-25	2017-05-06	Negative	Positive	1	1	0	2017-06-19	2017-08-11	78	839	0	0	1	Columnar lined mucosa
178	Chinese	1948-05-11	2017-06-13	2017-05-15	Positive	Negative	1	1	0	2017-06-19	2017-06-23	10	829	0	1	0	Hyperplastic polyp3	Tubular adenoma3	No specific pathologic diagnosis	Tubulovillous adenoma
179	Chinese	1939-09-11	2017-06-13	2017-05-09	Positive	Negative	1	1	0			#NUM!	#NUM!	0	0	0
180	Chinese	1947-12-08	2017-06-13	2017-05-12	Positive	Negative	1	1	0			#NUM!	#NUM!	0	0	0
181	Chinese	1962-08-29	2017-06-13	2017-05-08	Negative	Positive	1	1	0			#NUM!	#NUM!	0	0	0
182	Chinese	1946-11-10	2017-06-13	2017-05-08	Positive	Positive	1	1	1			#NUM!	#NUM!	0	0	0
183	Chinese	1947-02-18	2017-06-13	2017-05-15	Negative	Positive	1	1	0	2017-06-23		#NUM!	#NUM!	0	0	0
184	Chinese	1952-09-26	2017-06-13	2017-05-06	Negative	Positive	1	1	0			#NUM!	#NUM!	0	0	0
185	Chinese	1958-09-22	2017-06-13	2017-05-15	Positive	Negative	1	1	0	2017-06-19	2017-06-23	10	705	0	0	1	Haemorrid
186	Caucasian	1951-09-27	2017-06-13	2017-05-22	Positive	Negative	1	1	0			#NUM!	#NUM!	0	0	0
187	Chinese	1953-09-04	2017-06-21	2017-06-07	Negative	Positive	1	1	0			#NUM!	#NUM!	0	0	0
188	Chinese	1961-03-20	2017-06-21	2017-05-26	Positive	Negative	1	1	0	2017-06-30	2017-08-15	55	676	0	0	0	Tubular adenoma2
189	Chinese	1950-07-12	2017-06-21	2017-05-28	Negative	Positive	1	1	0	2017-06-29	2017-08-28	68	805	0	0	0	Tubular adenoma
190	Chinese	1941-07-13	2017-06-22	2017-03-02	Positive	Negative	1	1	0	2017-06-29	2017-08-21	60	913	0	0	0	Tubular adenoma
191	Indian	1966-09-17	2017-06-13	2017-05-22	Positive	Negative	1	1	0			#NUM!	#NUM!	0	0	0
192	Malay	1952-06-02	2017-06-23	2017-03-01	Positive	Positive	1	1	1	2017-07-10	2017-07-19	26	781	0	0	0	Tubular adenoma	Ulcer
193	Chinese	1964-07-16	2017-06-23	2017-06-07	Positive	Negative	1	1	0	2017-10-26	2017-12-29	189	641	0	0	1	Haemorrid
194	Chinese	1945-04-17	2017-06-27	2017-05-20	Positive		1	0	0			#NUM!	#NUM!	0	0	0
195	Chinese	1948-05-21	2017-06-27	2017-05-20	Positive		1	0	0	2017-07-06	2017-09-11	76	831	0	0	1	Normal Colonoscopy
196	Chinese	1967-02-02	2017-06-27	2017-06-17	Positive	Negative	1	1	0			#NUM!	#NUM!	0	0	0
197	Malay	1947-10-05	2017-06-27	2017-06-16	Positive	Negative	1	1	0	2017-07-07	2017-07-17	20	837	0	0	0	Tubular adenoma
198	Chinese	1953-01-05	2017-06-27	2017-05-20	Positive	Negative	1	1	0	2017-07-28	2017-08-01	35	774	0	1	0	Tubulovillous adenoma	Traditional serrated adenoma2
199	Chinese	1946-08-28	2017-06-27	2017-05-20	Positive	Negative	1	1	0	2017-07-21		#NUM!	#NUM!	0	0	0
200	Chinese	1938-06-08	2017-06-27	2017-05-20	Positive		1	0	0	2017-07-31		#NUM!	#NUM!	0	0	0
201	Chinese	1955-12-25	2017-06-28	2017-06-16	Negative	Positive	1	1	0	2017-07-04	2017-07-06	8	738	0	0	1	Haemorrid
202	Chinese	1957-03-24	2017-06-28	2017-03-13	Negative	Positive	1	1	0	2017-07-06		#NUM!	#NUM!	0	0	0
203	Chinese	1945-04-17	2017-07-03	2017-06-18	Positive		1	0	0			#NUM!	#NUM!	0	0	0
204	Chinese	1949-09-05	2017-07-04	2017-06-27	Positive	Positive	1	1	1	2017-07-11	2017-07-14	10	814	1	0	0	Polypoid mucosa2	Adenocarcinoma
205	Chinese	1939-06-01	2017-07-04	2017-06-27	Positive		1	0	0	2017-07-10		#NUM!	#NUM!	0	0	0
206	Chinese	1947-07-20	2017-07-04	2017-06-19	Positive		1	0	0	2017-07-18	2017-07-20	16	840	0	0	0	Tubular adenoma	Inflammatory, prolapse-type polyp
207	Chinese	1940-08-24	2017-07-10	2017-05-29	Positive	Positive	1	1	1			#NUM!	#NUM!	0	0	0
208	Chinese	1954-02-04	2017-07-11	2017-03-07	Negative	Positive	1	1	0			#NUM!	#NUM!	0	0	0
209	Chinese	1939-06-01	2017-07-11	2017-07-04	Positive		1	0	0			#NUM!	#NUM!	0	0	0
210	Chinese	1953-12-16	2017-07-11	2017-03-15	Positive	Negative	1	1	0	2017-07-17	2017-09-08	59	764	0	0	1	Normal Colonoscopy
211	Chinese	1958-01-27	2017-07-11	2017-03-24	Positive		1	0	0	2017-07-27	2018-01-05	178	719	0	0	1	Normal Colonoscopy
212	Chinese	1953-07-09	2017-07-11	2017-07-03	Negative	Positive	1	1	0	2017-08-07	2017-11-01	113	771	0	1	0	Tubular adenoma2	Tubulovillous adenoma
213	Chinese	1950-11-12	2017-07-14	2017-03-28	Negative	Positive	1	1	0			#NUM!	#NUM!	0	0	0
214	Chinese	1949-02-01	2017-07-14	2017-03-24	Negative	Positive	1	1	0			#NUM!	#NUM!	0	0	0
215	Chinese	1949-07-21	2017-07-18	2017-03-16	Negative	Positive	1	1	0	2017-07-24	2017-08-14	27	816	0	0	1	Haemorrid
216	Chinese	1951-05-27	2017-07-18	2017-03-22	Positive	Negative	1	1	0	2017-08-28		#NUM!	#NUM!	0	0	0
217	Chinese	1964-03-03	2017-07-18	2017-03-17	Negative	Positive	1	1	0			#NUM!	#NUM!	0	0	0
218	Chinese	1949-01-13	2017-07-18	2017-04-28	Negative	Positive	1	1	0	2017-07-25	2017-10-26	100	825	0	0	1	Normal Colonoscopy
219	Chinese	1950-06-09	2017-07-18	2017-03-26	Negative	Positive	1	1	0			#NUM!	#NUM!	0	0	0
220	Chinese	1958-11-02	2017-07-18	2017-03-28	Negative	Positive	1	1	0			#NUM!	#NUM!	0	0	0
221	Chinese	1948-04-22	2017-07-18	2017-04-24	Negative	Positive	1	1	0			#NUM!	#NUM!	0	0	0
222	Chinese	1946-04-16	2017-07-18	2017-03-21	Negative	Positive	1	1	0			#NUM!	#NUM!	0	0	0
223	Chinese	1947-02-23	2017-07-19	2017-03-26	Positive		1	0	0	2017-08-29	2017-09-06	49	846	0	0	0	Tubular adenoma
224	Chinese	1943-07-26	2017-07-24	2017-07-17	Positive		1	0	0	2017-07-31		#NUM!	#NUM!	0	0	0
225	Chinese	1960-05-07	2017-07-27	2017-03-26	Positive		1	0	0			#NUM!	#NUM!	0	0	0
226	Chinese	1957-06-18	2017-08-01	2017-07-24	Positive	Positive	1	1	1	2017-08-07	2017-10-11	71	723	0	0	0	Tubular adenoma2	Polypoidal mucosa
227	Chinese	1947-06-28	2017-08-11	2017-07-31	Negative	Positive	1	1	0	2017-08-17	2017-10-27	77	843	0	0	1	Haemorrid
228	Indian	1944-02-25	2017-08-11	2017-07-26	Positive		1	0	0			#NUM!	#NUM!	0	0	0
229	Chinese	1938-01-09	2017-08-16	2017-08-04	Positive		1	0	0			#NUM!	#NUM!	0	0	0
230	Chinese	1959-10-14	2017-08-10	2017-07-29	Negative	Positive	1	1	0	2017-08-23	2017-08-31	21	694	0	0	1	Haemorrid
231	Chinese	1949-10-01	2017-08-23	2017-08-07	Positive	Negative	1	1	0	2017-08-28	2017-09-04	12	815	0	0	0	Tubular adenoma	No significant pathology	Neuroendocrine tumour
232	Chinese	1948-03-08	2017-08-23	2017-08-10	Positive	Positive	1	1	1	2017-11-20	2017-11-23	92	836	0	0	0	Tubular adenoma	Active chronic proctitis
233	Chinese	1940-04-06	2017-08-23	2017-08-10	Positive	Negative	1	1	0	2017-08-28		#NUM!	#NUM!	0	0	0
234	Chinese	1938-01-09	2017-08-23	2017-08-04	Positive		1	0	0			#NUM!	#NUM!	0	0	0
235	Chinese	1965-02-12	2017-08-23	2017-08-10	Negative	Positive	1	1	0	2017-08-28	2017-09-04	12	630	0	0	1	large bowel mucosa
236	Chinese	1960-02-14	2017-08-23	2017-08-09	Negative	Positive	1	1	0	2017-08-28	2017-09-07	15	690	0	0	0	Hyperplastic polyp2	Reactive lymphoid hyperplasia
237	Chinese	1965-09-18	2017-08-23	2017-08-08	Positive	Negative	1	1	0			#NUM!	#NUM!	0	0	0
238	Indian	1959-01-29	2017-08-23	2017-08-08	Negative	Positive	1	1	0			#NUM!	#NUM!	0	0	0
239	Indian	1935-12-09	2017-08-23	2017-08-01	Negative	Positive	1	1	0	2017-08-31		#NUM!	#NUM!	0	0	0
240	Chinese	1946-04-30	2017-08-23	2017-08-09	Negative	Positive	1	1	0	2017-09-18	2017-10-23	61	857	0	0	1	Normal Colonoscopy
241	Chinese	1964-03-14	2017-08-24	2017-08-03	Positive		1	0	0	2017-08-31	2017-09-05	12	641	0	0	0	Tubular adenoma
242	Chinese	1947-01-01	2017-08-23	2017-08-08	Positive	Negative	1	1	0	2017-09-04	2017-10-27	65	849	0	0	0	Tubular adenoma
243	Chinese	1957-04-10	2017-08-31	2017-08-10	Negative	Positive	1	1	0	2017-09-14	2017-11-06	67	726	0	0	0	Tubular adenoma
244	Chinese	1959-07-23	2017-08-31	2017-08-10	Negative	Positive	1	1	0			#NUM!	#NUM!	0	0	0
245	Chinese	1966-01-18	2017-08-31	2017-08-10	Positive	Negative	1	1	0	2017-09-19	2017-10-23	53	621	0	0	1	Haemorrid
246	Chinese	1952-10-20	2017-08-31	2017-08-17	Positive	Negative	1	1	0	2017-09-11	2017-09-18	18	778	0	0	1	Haemorrid
247	Chinese	1950-08-28	2017-08-31	2017-08-14	Positive	Positive	1	1	1	2017-09-18	2017-11-29	90	807	0	0	1	Normal Colonoscopy
248	Chinese	1957-03-31	2017-08-31	2017-08-13	Positive	Negative	1	1	0	2017-09-15		#NUM!	#NUM!	0	0	0
249	Chinese	1951-08-03	2017-08-31	2017-08-14	Positive	Negative	1	1	0	2017-09-15	2017-11-03	64	795	0	0	1	Normal Colonoscopy
250	Malay	1950-05-25	2017-08-31	2017-08-11	Negative	Positive	1	1	0	2017-09-15		#NUM!	#NUM!	0	0	0
251	Chinese	1932-07-10	2017-08-31	2017-08-18	Positive	Negative	1	1	0	2017-09-12	2017-10-17	47	1023	0	0	1	Haemorrid
252	Chinese	1954-04-01	2017-08-31	2017-08-16	Positive	Negative	1	1	0	2017-09-22		#NUM!	#NUM!	0	0	0
253	Chinese	1948-06-19	2017-08-31	2017-08-08	Positive	Positive	1	1	1	2017-09-14		#NUM!	#NUM!	0	0	0
254	Chinese	1959-05-06	2017-08-31	2017-08-07	Negative	Positive	1	1	0			#NUM!	#NUM!	0	0	0
255	Chinese	1940-07-21	2017-08-31	2017-08-16	Positive	Negative	1	1	0			#NUM!	#NUM!	0	0	0
256	Chinese	1942-01-30	2017-08-31	2017-08-16	Positive	Negative	1	1	0	2017-09-25	2017-11-06	67	909	0	0	0	Tubular adenoma
257	Chinese	1935-05-20	2017-08-31	2017-08-01	Positive	Positive	1	1	1	2017-09-25	2017-10-06	36	988	0	0	0	Tubular adenoma
258	Chinese	1963-04-19	2017-08-31	2017-08-18	Positive	Negative	1	1	0	2017-09-14	2017-09-18	18	652	0	0	1	Diverticular Disease
259	Chinese	1948-07-09	2017-09-01	2017-08-14	Positive	Positive	1	1	1	2017-09-11	2017-09-18	17	830	0	0	0	Tubular adenoma
260	Chinese	1939-02-25	2017-09-01	2017-08-16	Negative	Positive	1	1	0			#NUM!	#NUM!	0	0	0
261	Chinese	1953-11-29	2017-09-01	2017-08-01	Negative	Positive	1	1	0	2017-09-11	2017-09-15	14	765	0	0	1	Normal Colonoscopy
262	Chinese	1966-12-23	2017-09-01	2017-08-11	Positive	Negative	1	1	0	2017-10-17		#NUM!	#NUM!	0	0	0
263	Chinese	1949-05-12	2017-09-01	2017-08-07	Positive		1	0	0	2017-09-12	2017-09-14	13	820	0	0	0	Tubular adenoma2
264	Chinese	1965-03-31	2017-09-01	2017-08-09	Positive	Negative	1	1	0	2017-09-15	2017-11-01	61	631	0	0	1	Normal Colonoscopy
265	Chinese	1946-07-01	2017-09-01	2019-08-18	Negative	Positive	1	1	0			#NUM!	#NUM!	0	0	0
266	Chinese	1951-02-22	2017-09-01	2017-08-14	Negative	Positive	1	1	0	2017-09-15	2018-01-16	137	802	0	0	1	Normal Colonoscopy
267	Chinese	1955-10-30	2017-09-01	2017-08-14	Negative	Positive	1	1	0	2017-09-15	2017-10-24	53	743	0	0	1	Normal Colonoscopy
268	Indian	1960-11-04	2017-09-01	2017-08-14	Positive	Negative	1	1	0	2017-09-15	2017-10-24	53	683	0	0	0	Tubular adenoma	Polypoid mucosa
269	Chinese	1947-12-29	2017-09-01	2017-08-11	Positive	Negative	1	1	0	2017-09-19		#NUM!	#NUM!	0	0	0
270	Chinese	1943-04-15	2017-09-01	2017-08-11	Positive	Positive	1	1	1	2017-10-10		#NUM!	#NUM!	0	0	0
271	Chinese	1944-08-03	2017-09-01	2017-08-03	Positive	Negative	1	1	0	2017-09-12		#NUM!	#NUM!	0	0	0
272	Chinese	1955-09-27	2017-09-01	2017-08-16	Negative	Positive	1	1	0	2017-09-15	2017-10-24	53	744	0	0	1	Normal Colonoscopy
273	Chinese	1962-08-24	2017-09-04	2017-08-14	Positive	Positive	1	1	1	2017-09-12	2017-09-15	11	660	0	0	0	Benign polypoid colonic mucosa.	Tubular adenoma
274	Chinese	1962-06-25	2017-09-05	2017-08-22	Positive	Positive	1	1	1	2017-09-22	2017-11-07	63	664	0	0	0	Tubular adenoma
275	Chinese	1948-09-26	2017-09-05	2017-08-23	Negative	Positive	1	1	0			#NUM!	#NUM!	0	0	0
276	Chinese	1946-12-25	2017-09-05	2017-08-16	Negative	Positive	1	1	0	2017-09-21	2017-11-20	76	850	0	0	0	Tubular adenoma3
277	Chinese	1956-02-27	2017-09-05	2017-08-23	Positive	Positive	1	1	1	2017-09-15	2017-10-24	49	739	0	1	0	Tubulovillous adenoma	hyperplastic polyp.
278	Chinese	1947-11-05	2017-09-05	2017-08-17	Negative	Positive	1	1	0			#NUM!	#NUM!	0	0	0
279	Chinese	1963-10-28	2017-09-05	2017-08-25	Positive	Positive	1	1	1			#NUM!	#NUM!	0	0	0
280	Chinese	1948-05-31	2017-09-05	2017-08-23	Positive	Positive	1	1	1			#NUM!	#NUM!	0	0	0
281	Chinese	1957-05-21	2017-09-07	2017-08-22	Positive	Positive	1	1	1	2017-09-11	2017-09-18	11	723	0	1	0	Tubular adenoma3	Tubulovillous adenoma
282	Chinese	1958-04-25	2017-09-07	2017-08-19	Positive	Negative	1	1	0	2017-09-11	2017-09-18	11	712	0	0	0	Tubular adenoma	Hyperplastic polyp2
283	Chinese	1964-02-23	2017-09-07	2017-08-24	Negative	Positive	1	1	0	2017-09-11	2017-09-18	11	642	0	1	0	Tubular adenoma2	Tubulovillous adenoma
284	Chinese	1964-01-12	2017-09-07	2017-08-22	Negative	Positive	1	1	0	2017-11-03		#NUM!	#NUM!	0	0	0
285	Chinese	1945-06-25	2017-09-13	2017-08-13	Positive	Negative	1	1	0	2017-09-22	2017-11-21	69	868	0	1	0	Tubulovillous adenoma	Polypoid mucosa
286	Chinese	1945-03-27	2017-09-13	2017-08-25	Negative	Positive	1	1	0	2017-09-18	2017-09-27	14	870	0	0	1	Diverticular Disease
287	Chinese	1957-12-23	2017-09-13	2017-08-28	Positive	Positive	1	1	1	2017-09-28	2017-10-20	37	717	0	0	0	Tubular adenoma	neuroendocrine tumour
288	Chinese	1961-11-11	2017-09-13	2017-08-28	Positive	Positive	1	1	1	2017-09-28	2017-10-02	19	670	0	0	1	Diverticular Disease
289	Chinese	1962-12-26	2017-09-13	2017-08-25	Negative	Positive	1	1	0			#NUM!	#NUM!	0	0	0
290	Chinese	1939-04-09	2017-09-13	2017-08-28	Positive	Positive	1	1	1	2017-09-25		#NUM!	#NUM!	0	0	0
291	Chinese	1947-05-25	2017-09-13	2017-08-27	Negative	Positive	1	1	0	2017-11-06	2018-01-10	119	847	0	0	1	Haemorrid
292	Chinese	1958-11-05	2017-09-15	2017-08-27	Negative	Positive	1	1	0	2017-10-02		#NUM!	#NUM!	0	0	0
293	Chinese	1963-12-16	2017-09-15	2017-08-04	Negative	Positive	1	1	0	2017-10-02		#NUM!	#NUM!	0	0	0
294	Chinese	1958-12-13	2017-09-18	2017-08-22	Positive	Negative	1	1	0	2017-10-02	2017-10-13	25	706	0	0	0	Tubular adenoma
295	Chinese	1955-04-23	2017-09-18	2017-09-03	Negative	Positive	1	1	0	2017-10-03	2017-10-13	25	749	0	0	0	Tubular adenoma2
296	Chinese	1944-10-23	2017-09-18	2017-08-30	Negative	Positive	1	1	0	2017-11-10	2018-01-16	120	878	0	0	0	Tubular adenoma2
297	Chinese	1948-07-30	2017-09-19	2017-08-26	Negative	Positive	1	1	0			#NUM!	#NUM!	0	0	0
298	Chinese	1950-10-29	2017-09-19	2017-09-05	Positive	Positive	1	1	1	2017-10-09	2017-12-01	73	805	0	0	0	Tubular adenoma4
299	Chinese	1937-06-12	2017-09-19	2017-08-31	Negative	Positive	1	1	0	2017-09-29		#NUM!	#NUM!	0	0	0
300	Chinese	1947-03-01	2017-09-19	2017-08-24	Negative	Positive	1	1	0	2017-09-26	2017-11-13	55	848	0	1	0	Tubular adenoma3	Tubulovillous adenoma
301	Chinese	1954-05-13	2017-09-19	2017-08-31	Positive	Negative	1	1	0	2017-10-02	2017-11-10	52	761	0	0	0	Tubular adenoma
302	Chinese	1944-07-22	2017-09-19	2017-08-31	Negative	Positive	1	1	0	2017-10-05	2017-12-01	73	880	0	0	1	Diverticular Disease
303	Chinese	1948-07-13	2017-09-21	2017-09-09	Negative	Positive	1	1	0	2017-09-29	2017-11-14	54	832	0	0	0	Tubular adenoma2
304	Chinese	1944-06-03	2017-09-21	2017-09-10	Positive	Negative	1	1	0	2017-09-29	2017-10-31	40	880	0	0	1	Diverticular Disease
305	Chinese	1960-06-30	2017-09-21	2017-09-08	Negative	Positive	1	1	0			#NUM!	#NUM!	0	0	0
306	Caucasian	1962-07-03	2017-09-21	2017-08-28	Positive	Negative	1	1	0	2017-10-03		#NUM!	#NUM!	0	0	0
307	Chinese	1949-12-10	2017-09-22	2017-08-30	Negative	Positive	1	1	0	2017-10-02	2017-10-09	17	813	0	0	0	Hyperplastic polyp.
308	Chinese	1938-02-09	2017-09-26	2017-09-13	Negative	Positive	1	1	0			#NUM!	#NUM!	0	0	0
309	Chinese	1947-02-15	2017-09-26	2017-09-11	Negative	Positive	1	1	0	2017-09-29	2017-11-14	49	848	0	0	0	Tubular adenoma
310	Chinese	1960-10-07	2017-09-29	2017-09-15	Negative	Positive	1	1	0	2017-10-23	2018-01-05	98	686	0	0	1	Normal Colonoscopy
311	Chinese	1967-08-14	2017-09-30	2017-09-08	Negative	Positive	1	1	0			#NUM!	#NUM!	0	0	0
312	Chinese	1954-09-27	2017-10-06	2017-09-11	Positive		1	0	0	2017-10-12	2017-11-27	52	758	0	0	1	Haemorrid
313	Chinese	1955-02-09	2017-10-10	2017-09-21	Positive		1	0	0	2017-10-31		#NUM!	#NUM!	0	0	0
314	Chinese	1954-10-19	2017-10-10	2017-09-25	Positive	Negative	1	1	0	2017-10-27	2017-11-15	36	756	0	0	1	Normal Colonoscopy
315	Chinese	1956-07-19	2017-10-10	2017-09-27	Negative	Positive	1	1	0	2017-10-24	2017-11-14	35	735	0	0	0	Benign hamartomatous polyp	Tubular adenoma
316	Chinese	1955-10-10	2017-10-10	2017-09-26	Negative	Positive	1	1	0			#NUM!	#NUM!	0	0	0
317	Chinese	1953-10-23	2017-10-10	2017-09-25	Negative	Positive	1	1	0			#NUM!	#NUM!	0	0	0
318	Chinese	1929-08-11	2017-10-10	2017-09-07	Positive	Positive	1	1	1			#NUM!	#NUM!	0	0	0
319	Chinese	1943-03-27	2017-10-10	2017-09-20	Positive	Negative	1	1	0			#NUM!	#NUM!	0	0	0
320	Chinese	1949-03-16	2017-10-10	2017-09-24	Negative	Positive	1	1	0	2017-10-17	2017-10-26	16	823	0	0	0	Hyperplastic polyp	Tubular adenoma4
321	Chinese	1957-01-21	2017-10-12	2017-09-11	Positive	Negative	1	1	0	2017-10-27		#NUM!	#NUM!	0	0	0
322	Chinese	1966-07-05	2017-10-12	2017-10-03	Positive	Negative	1	1	0	2017-10-17	2017-11-09	28	616	0	0	0	Hyperplastic polyp
323	Chinese	1935-12-02	2017-10-12	2017-09-28	Positive	Negative	1	1	0	2017-12-26	2018-02-07	118	986	0	1	0	Tubular adenoma5	Tubulovillous adenoma
324	Chinese	1953-02-13	2017-10-14	2017-10-06	Negative	Positive	1	1	0			#NUM!	#NUM!	0	0	0
325	Chinese	1946-06-18	2017-10-14	2017-10-09	Positive	Positive	1	1	1	2017-10-23	2017-12-06	53	857	0	1	0	Tubulovillous adenoma
326	Chinese	1939-08-31	2017-10-16	2017-10-02	Negative	Positive	1	1	0	2017-10-24	2017-11-13	28	938	0	0	0	Tubular adenoma3
327	Chinese	1959-01-16	2017-10-18	2017-09-24	Negative	Positive	1	1	0			#NUM!	#NUM!	0	0	0
328	Chinese	1947-03-26	2017-10-18	2017-10-09	Negative	Positive	1	1	0	2017-11-06	2017-11-24	37	847	0	0	1	Normal Colonoscopy
329	Chinese	1953-10-28	2017-10-23	2017-10-16	Positive	Positive	1	1	1			#NUM!	#NUM!	0	0	0
330	Chinese	1962-11-26	2017-10-23	2017-07-26	Positive		1	0	0	2017-10-31	2017-11-13	21	659	0	0	0	Tubular adenoma
331	Chinese	1950-07-16	2017-10-23	2017-10-03	Positive	Negative	1	1	0			#NUM!	#NUM!	0	0	0
332	Chinese	1954-07-20	2017-10-26	2017-10-16	Negative	Positive	1	1	0	2017-11-21	2017-11-30	35	760	0	0	0	Tubular adenoma
333	Chinese	1956-09-20	2017-10-26	2017-10-19	Positive		1	0	0	2017-12-05		#NUM!	#NUM!	0	0	0
334	Chinese	1964-12-29	2017-10-31	2017-10-22	Negative	Positive	1	1	0			#NUM!	#NUM!	0	0	0
335	Chinese	1957-12-31	2017-10-31	2017-10-22	Positive	Negative	1	1	0			#NUM!	#NUM!	0	0	0
336	Chinese	1959-07-07	2017-10-31	2017-09-03	Negative	Positive	1	1	0	2018-02-19		#NUM!	#NUM!	0	0	0
337	Chinese	1951-11-14	2017-10-31	2017-10-23	Positive	Negative	1	1	0	2017-11-07	2017-11-10	10	791	0	0	0	Tubular adenoma2
338	Chinese	1963-03-04	2017-10-31	2017-10-23	Positive	Positive	1	1	1	2017-11-30		#NUM!	#NUM!	0	0	0
339	Chinese	1960-07-26	2017-11-02	2017-10-26	Negative	Positive	1	1	0	2017-12-05		#NUM!	#NUM!	0	0	0
340	Chinese	1946-02-25	2017-11-03	2017-08-17	Positive		1	0	0			#NUM!	#NUM!	0	0	0
341	Chinese	1945-03-05	2017-11-03	2017-10-25	Negative	Positive	1	1	0	2017-11-10	2017-11-14	11	872	0	0	1	Diverticular Disease
342	Chinese	1949-11-14	2017-11-03	2017-10-21	Positive	Positive	1	1	1	2017-11-20	2017-11-29	26	816	0	0	0	Tubular adenoma5
343	Chinese	1947-03-11	2017-11-03	2017-10-26	Positive	Negative	1	1	0	2017-11-09		#NUM!	#NUM!	0	0	0
344	Chinese	1960-11-10	2017-11-03	2017-10-25	Positive	Negative	1	1	0	2017-11-20	2017-11-30	27	684	0	0	0	neuroendocrine tumour
345	Chinese	1957-08-04	2017-11-03	2017-10-26	Negative	Positive	1	1	0			#NUM!	#NUM!	0	0	0
346	Chinese	1959-02-18	2017-11-03	2017-10-24	Negative	Positive	1	1	0			#NUM!	#NUM!	0	0	0
347	Chinese	1940-01-28	2017-11-03	2017-10-22	Negative	Positive	1	1	0	2017-11-13	2018-01-19	77	935	0	0	0	Tubular adenoma
348	Chinese	1946-12-29	2017-11-03	2017-10-23	Positive	Positive	1	1	1	2017-11-13		#NUM!	#NUM!	0	0	0
349	Chinese	1938-10-22	2017-11-03	2017-10-19	Positive	Positive	1	1	1	2017-11-10		#NUM!	#NUM!	0	0	0
350	Chinese	1959-10-27	2017-11-03	2017-10-22	Negative	Positive	1	1	0			#NUM!	#NUM!	0	0	0
351	Chinese	1953-07-05	2017-11-03	2017-10-26	Negative	Positive	1	1	0	2017-11-20	2017-11-27	24	772	0	0	0	Tubular adenoma3
352	Malay	1936-01-01	2017-11-03	2017-10-21	Positive	Negative	1	1	0	2017-11-10		#NUM!	#NUM!	0	0	0
353	Chinese	1964-05-16	2017-11-09	2017-10-25	Positive	Negative	1	1	0			#NUM!	#NUM!	0	0	0
354	Chinese	1960-08-18	2017-11-15	2017-11-08	Positive	Negative	1	1	0	2017-12-12	2018-03-01	106	690	0	0	1	Normal Colonoscopy
355	Chinese	1937-06-28	2017-11-16	2017-11-01	Positive	Positive	1	1	1	2017-11-24		#NUM!	#NUM!	0	0	0
356	Chinese	1964-08-14	2017-11-16	2017-10-22	Negative	Positive	1	1	0	2017-11-28		#NUM!	#NUM!	0	0	0
357	Chinese	1945-07-31	2017-11-16	2017-10-24	Negative	Positive	1	1	0			#NUM!	#NUM!	0	0	0
358	Chinese	1953-06-22	2017-11-16	2017-10-22	Positive	Positive	1	1	1	2017-11-28	2017-12-14	28	773	0	0	0	Hyperplastic polyp	Tubular adenoma3
359	Chinese	1955-08-02	2017-11-16	2017-10-12	Positive	Negative	1	1	0	2017-11-28	2017-11-30	14	747	0	0	0	tubular adenoma2	Hyperplastic polyp
360	Chinese	1955-01-20	2017-11-16	2017-10-29	Negative	Positive	1	1	0	2018-07-27	2018-08-21	278	763	0	0	0	tubular adenoma3	Polypoid colonic mucosa
361	Chinese	1960-07-26	2017-11-16	2017-10-26	Negative	Positive	1	1	0	2017-12-05		#NUM!	#NUM!	0	0	0
362	Chinese	1965-09-06	2017-11-16	2017-10-31	Negative	Positive	1	1	0	2017-11-28	2017-12-08	22	627	0	1	0	Polypoid mucosa2	sessile serrated adenoma
363	Chinese	1959-09-13	2017-11-16	2017-10-30	Positive	Positive	1	1	1	2017-12-05	2017-12-22	36	699	0	0	0	Hyperplastic polyp2	Tubular adenoma	mucosal prolapse
364	Chinese	1964-06-17	2017-11-16	2017-10-29	Positive	Negative	1	1	0			#NUM!	#NUM!	0	0	0
365	Chinese	1951-10-17	2017-11-16	2017-11-08	Positive	Negative	1	1	0	2017-11-28	2017-12-01	15	793	0	0	0	Tubular adenoma	Hyperplastic polyp2
366	Chinese	1966-04-02	2017-11-16	2017-10-25	Negative	Positive	1	1	0	2017-11-27	2017-12-27	41	620	0	0	1	Normal Colonoscopy
367	Chinese	1932-01-19	2017-11-16	2017-10-21	Negative	Positive	1	1	0	2017-11-27		#NUM!	#NUM!	0	0	0
368	Chinese	1951-12-19	2017-11-16	Nt in red system	X	X	0	0	0			#NUM!	#NUM!	0	0	0
369	Malay	1956-07-27	2017-11-16	2017-11-06	Positive	Positive	1	1	1			#NUM!	#NUM!	0	0	0
370	Eurasian	1953-07-03	2017-11-16	2017-10-24	Negative	Positive	1	1	0	2017-11-23		#NUM!	#NUM!	0	0	0
371	Chinese	1949-02-06	2017-11-16	2017-10-30	Positive	Negative	1	1	0	2017-11-24	2018-01-16	61	827	0	0	1	submucosal lipoma
372	Chinese	1956-01-09	2017-11-16	2017-10-30	Negative	Positive	1	1	0			#NUM!	#NUM!	0	0	0
373	Chinese	1944-07-27	2017-11-16	2017-10-20	Negative	Positive	1	1	0	2017-12-28	2018-02-26	102	882	0	0	1	Normal Colonoscopy
374	Chinese	1939-05-25	2017-11-16	2017-10-26			0	0	0	2017-12-07	2018-01-29	74	944	0	0	0	Tubular adenoma
375	Chinese	1938-12-19	2017-11-16	2017-10-27	Positive	Negative	1	1	0	2017-12-12		#NUM!	#NUM!	0	0	0
376	Chinese	1947-04-18	2017-11-17	2017-11-10	Negative	Positive	1	1	0	2018-01-04	2018-01-31	75	849	0	0	0	Tubular adenoma3	Polypoid mucosa.
377	Chinese	1963-12-20	2017-11-17	2017-11-04	Positive	Negative	1	1	0			#NUM!	#NUM!	0	0	0
378	Chinese	1936-03-14	2017-11-17	2017-11-06	Negative	Positive	1	1	0	2017-12-04		#NUM!	#NUM!	0	0	0
379	Chinese	1935-05-01	2017-11-17	2017-11-04	Positive	Positive	1	1	1	2017-11-28		#NUM!	#NUM!	0	0	0
380	Chinese	1939-12-26	2017-11-20	2017-10-22	Negative	Positive	1	1	0	2017-11-28		#NUM!	#NUM!	0	0	0
381	Chinese	1958-06-05	2017-11-20	2017-11-09	Positive	Positive	1	1	1	2017-11-24	2017-11-29	9	713	1	0	0	Adenocarcinoma
382	Chinese	1945-12-03	2017-11-21	2017-09-30	Negative	Positive	1	1	0	2017-11-28	2017-12-08	17	864	0	0	1	Diverticular Disease	Haemorrid
383	Chinese	1950-08-22	2017-11-23	2017-08-03	Positive	Negative	1	1	0	2017-11-28	2017-12-04	11	807	0	0	1	Diverticular Disease	Haemorrid
384	Chinese	1948-11-11	2017-11-23	2017-11-05	Positive	Negative	1	1	0	2017-12-01		#NUM!	#NUM!	0	0	0
385	Malay	1965-05-18	2017-11-23	2017-10-16	Negative	Positive	1	1	0	2017-12-05	2017-12-21	28	631	0	0	0	Polypoid colonic mucosa	Tubular adenoma
386	Chinese	1959-06-12	2017-11-24	2017-11-04	Negative	Positive	1	1	0			#NUM!	#NUM!	0	0	0
387	Chinese	1967-12-04	2017-11-24	2017-11-18	Positive	Positive	1	1	1			#NUM!	#NUM!	0	0	0
388	Chinese	1959-08-12	2017-11-29	2017-11-23	Negative	Positive	1	1	0			#NUM!	#NUM!	0	0	0
389	Chinese	1939-01-08	2017-11-29	2017-11-21	Positive	Negative	1	1	0	2017-12-12	2018-02-08	71	949	0	0	0	Tubular adenoma
390	Chinese	1960-07-20	2017-11-29	2017-11-12	Positive	Positive	1	1	1			#NUM!	#NUM!	0	0	0
391	Chinese	1961-09-25	2017-12-04	2017-11-27	Positive	Negative	1	1	0			#NUM!	#NUM!	0	0	0
392	Chinese	1959-02-18	2017-12-04	2017-11-26	Positive	Positive	1	1	1	2017-12-19	2018-02-22	80	708	0	0	1	Diverticular Disease	Haemorrid
393	Indian	1949-09-29	2017-12-04	2017-11-17	Positive	Negative	1	1	0	2017-12-29	2018-01-26	53	819	0	0	1	Haemorrid
394	Indian	1947-06-27	2017-12-04	2017-08-02	Positive		1	0	0	2017-12-28	2018-02-19	77	847	0	0	0	Tubular Adenoma
395	Chinese	1955-02-10	2017-12-11	2017-12-03	Positive	Negative	1	1	0	2017-12-22	2018-02-13	64	756	0	0	1	Haemorrid
396	Chinese	1954-04-10	2017-12-13	2017-12-04	Positive	Positive	1	1	1	2017-12-29	2018-01-17	35	765	0	0	1	Haemorrid
397	Chinese	1941-01-24	2017-12-14	2017-09-18	Negative	Positive	1	1	0			#NUM!	#NUM!	0	0	0
398	Indian	1944-08-24	2017-12-15	2017-11-30	Positive	Negative	1	1	0	2017-12-26	2018-01-24	40	881	0	0	1	Haemorrid	Diverticular Disease
399	Malay	1955-07-18	2017-12-15	2017-12-07	Positive	Negative	1	1	0			#NUM!	#NUM!	0	0	0
400	Chinese	1958-03-15	2017-12-15	2017-12-08	Negative	Positive	1	1	0	2018-01-05	2018-01-08	24	717	0	0	1	Normal Colonoscopy
401	Chinese	1962-04-02	2017-12-22	2017-12-12	Negative	Positive	1	1	0	2018-01-08	2018-03-14	82	671	0	0	1	Haemorrid
402	Chinese	1942-08-14	2017-12-22	2017-03-17	Negative	Positive	1	1	0			#NUM!	#NUM!	0	0	0
403	Chinese	1947-03-26	2017-12-22	2017-03-20	Negative	Positive	1	1	0			#NUM!	#NUM!	0	0	0
404	Chinese	1953-01-06	2017-12-22	2017-03-15	Positive	Negative	1	1	0			#NUM!	#NUM!	0	0	0
405	Chinese	1954-04-09	2017-12-22	2017-12-11	Negative	Positive	1	1	0			#NUM!	#NUM!	0	0	0
406	Chinese	1943-12-20	2017-12-22	2017-12-14	Positive		1	0	0	2018-01-09	2018-01-26	35	889	0	1	0	Tubular Adenoma2	Tubulovillous adenoma
407	Chinese	1953-06-15	2017-12-22	2017-12-12	Positive	Negative	1	1	0	2018-01-12	2018-03-14	82	776	0	0	1	Normal Colonoscopy
408	Chinese	1947-10-17	2017-12-27	2017-03-28	Negative	Positive	1	1	0	2018-02-06		#NUM!	#NUM!	0	0	0
409	Chinese	1946-12-25	2017-12-27	2017-03-16	Negative	Positive	1	1	0			#NUM!	#NUM!	0	0	0
410	Malay	1961-08-05	2017-12-27	2017-03-27	Positive	Negative	1	1	0			#NUM!	#NUM!	0	0	0
411	Malay	1958-05-19	2018-01-02	2017-04-23	Positive	Positive	1	1	1			#NUM!	#NUM!	0	0	0
412	Chinese	1943-08-10	2018-01-02	2017-04-20	Negative	Positive	1	1	0			#NUM!	#NUM!	0	0	0
413	Chinese	1944-03-03	2018-01-02	2017-04-21	Positive	Negative	1	1	0			#NUM!	#NUM!	0	0	0
414	Chinese	1960-06-22	2018-01-02	2017-03-18	Positive	Positive	1	1	1			#NUM!	#NUM!	0	0	0
415	Chinese	1945-08-04	2018-01-02	2017-05-27	Positive	Negative	1	1	0			#NUM!	#NUM!	0	0	0
416	Chinese	1948-10-18	2018-01-02	2017-04-17	Positive	Negative	1	1	0			#NUM!	#NUM!	0	0	0
417	Chinese	1952-01-24	2018-01-03	2017-12-18	Negative	Positive	1	1	0	2018-01-19	2018-03-27	83	794	0	0	1	Normal colonoscopy
418	Chinese	1949-12-09	2018-01-03	2017-03-10	Positive	Negative	1	1	0			#NUM!	#NUM!	0	0	0
419	Chinese	1961-03-24	2018-01-03	2017-12-13	Positive	Positive	1	1	1	2018-01-22	2018-03-21	77	683	0	0	0	Tubular Adenoma:1
420	Chinese	1938-11-13	2018-01-03	2017-03-21	Positive	Positive	1	1	1			#NUM!	#NUM!	0	0	0
421	Chinese	1954-02-10	2018-01-03	2017-12-20	Negative	Positive	1	1	0	2018-01-26	2018-03-13	69	769	0	0	0	Tubular Adenoma:3
422	Chinese	1947-11-27	2018-01-03	2017-03-10	Positive	Positive	1	1	1			#NUM!	#NUM!	0	0	0
423	Chinese	1956-03-31	2018-01-03	2017-12-08	Negative	Positive	1	1	0	2018-01-11		#NUM!	#NUM!	0	0	0
424	Chinese	1953-04-02	2018-01-05	2017-12-23	Positive	Positive	1	1	1	2018-02-05		#NUM!	#NUM!	0	0	0
425	Malay	1953-12-06	2018-01-06	2017-12-29	Positive	Negative	1	1	0	2018-01-30		#NUM!	#NUM!	0	0	0
426	Chinese	1967-04-03	2018-01-05	2017-12-19	Positive	Negative	1	1	0			#NUM!	#NUM!	0	0	0
427	Chinese	1965-06-16	2018-01-05	2017-12-27	Positive	Negative	1	1	0	2018-01-26	2018-02-14	40	631	0	0	1	Normal colonoscopy
428	Chinese	1935-10-13	2018-01-06	2017-03-30	Positive	Positive	1	1	1	2018-01-25		#NUM!	#NUM!	0	0	0
429	Chinese	1950-12-15	2018-01-08	2017-03-29	Negative	Positive	1	1	0	2018-01-23	2018-02-02	25	805	0	0	1	Haemorrid
430	Chinese	1943-01-15	2018-01-08	2017-10-25	Negative	Positive	1	1	0	2018-02-28		#NUM!	#NUM!	0	0	0
431	Chinese	1954-03-03	2018-01-08	2017-11-04	Positive	Negative	1	1	0	2018-01-23	2018-02-08	31	767	0	0	1	Haemorrid
432	X	1967-03-25	2018-01-11	2017-12-25	Positive	Positive	1	1	1			#NUM!	#NUM!	0	0	0
433	Chinese	1967-07-15	2018-01-11	2018-01-02	Positive	Negative	1	1	0			#NUM!	#NUM!	0	0	0
434	Chinese	1942-12-30	2018-01-11	2017-03-14	Positive		1	0	0	2018-03-26	2018-04-10	89	903	0	0	1	Polypoid mucosa
435	Chinese	1946-08-11	2018-01-15	2017-12-28	Negative	Positive	1	1	0	2018-01-25	2018-03-19	63	859	0	0	0	tubular adenoma:2
436	Chinese	1943-12-20	2018-01-16	2017-12-28	Negative	Positive	1	1	0			#NUM!	#NUM!	0	0	0
437	Malay	1952-10-10	2018-01-23	2017-12-01	Negative	Positive	1	1	0	2018-02-27	2018-04-11	78	786	0	1	0	Tubulovillous adenoma:1
438	Chinese	1938-09-16	2018-01-23	2018-01-12	Positive	Positive	1	1	1	2018-02-02		#NUM!	#NUM!	0	0	0
439	Chinese	1940-05-29	2018-01-24	2018-01-16	Positive	Positive	1	1	1	2018-02-21		#NUM!	#NUM!	0	0	0
440	Chinese	1953-05-19	2018-01-30	2018-01-12	Negative	Positive	1	1	0			#NUM!	#NUM!	0	0	0
441	Malay	08/12/1961	2018-02-02	2018-01-28	Positive	Positive	1	1	1	2018-02-21		#NUM!	#VALUE!	0	0	0
442	Chinese	26/11/1964	2018-02-13	2017-08-12	Positive	Positive	1	1	1	2018-02-15		#NUM!	#VALUE!	0	0	0
443	Chinese	1951-04-30	2018-02-13	2018-02-06	Positive	Negative	1	1	0			#NUM!	#NUM!	0	0	0
444	Chinese	1958-01-05	2018-02-13	2018-01-26	Negative	Positive	1	1	0	2018-02-27		#NUM!	#NUM!	0	0	0
445	Indian	1944-06-30	2018-02-20	2018-02-05	Positive	Negative	1	1	0	2018-03-20	2018-04-06	45	885	0	0	0	Tubular adenoma:1
446	Chinese	1951-09-25	2018-02-20	2018-02-02	Negative	Positive	1	1	0	2018-03-05	2018-03-28	36	798	0	0	1	Normal colonoscopy
447	Chinese	1941-03-23	2018-02-22	2018-02-14	Negative	Positive	1	1	0	2018-03-13	2018-03-26	32	924	0	0	1	Diverticular disease
448	Chinese	1952-09-10	2018-02-22	2018-02-01	Positive	Positive	1	1	1	2018-03-05	2018-05-04	71	787	1	0	0	Adenocarcinoma
449	Chinese	1938-10-11	2018-03-14	2018-03-01	Negative	Positive	1	1	0	2018-03-23	2018-04-11	28	954	0	0	0	Tubular Adenoma:1
450	Chinese	15/04/1945	2018-03-14	2018-03-01	Positive		1	0	0	2018-04-06		#NUM!	#VALUE!	0	0	0
451	Chinese	1944-01-01	2018-03-14	2018-03-01	Positive		1	0	0	2018-03-23	2018-04-11	28	891	0	0	0	Tubular Adenoma:1
452	Chinese	1956-05-09	2018-03-14	2018-03-03	Positive		1	0	0	2018-03-21	2018-03-23	9	742	0	0	1	Haemorrid
453	Chinese	1958-08-09	2018-03-14	2018-03-03	Positive	Negative	1	1	0	2018-03-21	2018-04-12	29	716	0	0	1	Normal colonoscopy
454	Chinese	1946-07-22	2018-03-20	2018-03-07	Positive	Positive	1	1	1	2018-04-05	2018-05-09	50	861	0	0	0	Tubular Adenoma:1
455	Chinese	1947-01-30	2018-03-21	2018-03-07	Positive	Positive	1	1	1	2018-04-02	2018-04-25	35	854	0	0	0	Tubular Adenoma:1
456	Chinese	1961-08-18	2018-03-21	2018-03-08	Negative	Positive	1	1	0	2018-04-02	2018-06-22	93	682	0	0	1	Diverticular disease
457	Chinese	1941-03-10	2018-03-21	2018-03-08	Positive	Negative	1	1	0	2018-04-03	2018-04-09	19	924	0	0	1	Diverticular disease
458	Chinese	11/04/1949	2018-03-21	2018-03-07	Positive	Positive	1	1	1			#NUM!	#VALUE!	0	0	0
459	Chinese	1932-09-15	2018-03-21	2018-03-08	Positive	Positive	1	1	1			#NUM!	#NUM!	0	0	0
460	Chinese	1954-05-14	2018-03-21	2018-03-05	Positive		1	0	0			#NUM!	#NUM!	0	0	0
461	Malay	1963-12-16	2018-03-22	2018-03-06	Negative	Positive	1	1	0			#NUM!	#NUM!	0	0	0
462	Chinese	07/07/1937	2018-03-22	2018-03-07	Positive	Negative	1	1	0			#NUM!	#VALUE!	0	0	0
463	Chinese	29/08/1948	2018-03-22	2018-03-12	Negative	Positive	1	1	0			#NUM!	#VALUE!	0	0	0
464	Chinese	1967-07-17	2018-03-22	2018-03-05	Negative	Positive	1	1	0	2018-04-10	2018-04-16	25	608	0	0	1	Haemorrid
465	Chinese	1948-12-11	2018-03-22	2018-03-11	Positive	Positive	1	1	1			#NUM!	#NUM!	0	0	0
466	Chinese	1959-05-31	2018-03-22	2018-03-10	Positive	Positive	1	1	1			#NUM!	#NUM!	0	0	0
467	Chinese	1948-08-01	2018-03-22	2018-03-12	Negative	Positive	1	1	0	2018-04-10	2018-04-16	25	836	0	0	1	Internal Haemorrid
468	Chinese	1950-09-11	2018-03-22	2018-03-07	Negative	Positive	1	1	0			#NUM!	#NUM!	0	0	0
469	Chinese	1958-10-29	2018-03-22	2018-03-11	Positive	Positive	1	1	1	2018-04-12	2018-06-18	88	715	0	0	0	Tubular Adenoma:1
470	Chinese	29/11/1954	2018-03-22	2018-03-08	Negative	Positive	1	1	0			#NUM!	#VALUE!	0	0	0
471	Chinese	25/07/1946	2018-03-22	2018-03-12	Positive	Positive	1	1	1			#NUM!	#VALUE!	0	0	0
472	Chinese	1949-03-30	2018-03-22	2018-03-12	Positive	Positive	1	1	1	2018-04-05	2018-04-10	19	828	0	0	1	Normal colonoscopy
473	Chinese	1937-05-30	2018-03-22	2018-03-10	Positive	Positive	1	1	1	2018-04-05	2018-04-11	20	970	0	0	1
474	Chinese	1960-07-04	2018-03-22	2018-03-12	Positive		1	0	0			#NUM!	#NUM!	0	0	0
475	Chinese	1939-08-20	2018-03-28	2018-03-02	Negative	Positive	1	1	0	2018-04-16	2018-05-23	56	945	0	0	0	Hyperplastic polyp
476	Chinese	1952-01-18	2018-03-28	2018-03-13	Positive	Positive	1	1	1	2018-04-10	2018-04-13	16	794	1	0	0	Adenocarcinoma
477	Chinese	1944-07-05	2018-03-28	2018-03-12	Negative	Positive	1	1	0			#NUM!	#NUM!	0	0	0
478	Malay	1948-03-26	2018-03-29	2018-03-11	Positive	Positive	1	1	1	2018-04-30	2018-05-10	42	841	0	0	1	Normal colonoscopy
479	Chinese	19/08/1958	2018-03-29	2018-03-09	Negative	Positive	1	1	0			#NUM!	#VALUE!	0	0	0
480	Chinese	1968-02-01	2018-03-29	2018-03-05	Positive		1	0	0	2018-05-04	2018-06-19	82	604	0	0	1	Haemorrid
481	Chinese	1947-12-18	2018-03-29	2018-03-14	Positive	Negative	1	1	0			#NUM!	#NUM!	0	0	0
482	Chinese	1949-12-06	2018-03-29	2018-03-12	Positive	Positive	1	1	1	2018-04-17	2018-05-11	43	821	0	0	1	Duodenitis
483	Chinese	31/01/1959	2018-03-29	2018-03-11	Positive	Negative	1	1	0			#NUM!	#VALUE!	0	0	0
484	Chinese	1940-08-30	2018-03-29	2018-03-09	Positive	Positive	1	1	1			#NUM!	#NUM!	0	0	0
485	Chinese	1946-12-21	2018-03-29	2018-03-14	Positive	Positive	1	1	1			#NUM!	#NUM!	0	0	0
486	Chinese	1951-08-06	2018-03-29	2018-03-14	Positive	Negative	1	1	0	2018-04-18	2018-05-04	36	800	0	0	1
487	Chinese	1956-09-26	2018-03-29	2018-03-09	Negative	Positive	1	1	0	2018-04-18		#NUM!	#NUM!	0	0	0
488	Chinese	1954-03-15	2018-03-29	2018-03-15	Positive		1	0	0	2018-04-18	2018-04-30	32	769	0	0	0	Tubular Adenoma:3
489	Chinese	1951-08-16	2018-03-29	2018-03-12	Positive	Negative	1	1	0			#NUM!	#NUM!	0	0	0
490	Chinese	1950-03-02	2018-03-29	2018-03-15	Negative	Positive	1	1	0	2018-04-16	2018-04-18	20	817	0	0	0	Tubular Adenoma:1
491	Chinese	1955-04-03	2018-03-29	2018-03-13	Negative	Positive	1	1	0	2018-04-18	2018-05-04	36	757	0	0	0	Tubular Adenoma:1
492	Chinese	1945-11-10	2018-03-29	2018-03-12	Positive	Negative	1	1	0	2018-04-16	2018-04-27	29	869	0	0	0	Hyperplastic rectosigmoid polyps-not biopsied
493	Chinese	1955-04-30	2018-03-29	2018-03-11	Positive	Negative	1	1	0	2018-04-18	2018-05-07	39	756	0	0	1	Normal colonoscopy
494	Chinese	1947-03-03	2018-04-02	2018-03-16	Positive	Negative	1	1	0	2018-07-02		#NUM!	#NUM!	0	0	0
495	Chinese	1967-11-17	2018-04-02	2018-03-14	Positive	Negative	1	1	0	2018-04-13	2018-07-24	113	608	0	0	0	Tubular Adenoma:3
496	Chinese	1946-05-24	2018-04-02	2018-03-12	Positive	Negative	1	1	0	2018-05-03	2018-05-09	37	863	0	0	0	Tubular Adenoma:2
497	Chinese	1951-11-06	2018-04-02	2018-03-10	Negative	Positive	1	1	0	2018-04-26		#NUM!	#NUM!	0	0	0
498	Chinese	1952-07-26	2018-04-02	2018-03-07	Positive	Negative	1	1	0			#NUM!	#NUM!	0	0	0
499	Chinese	1960-08-06	2018-04-04	2018-03-05	Negative	Positive	1	1	0	2018-04-10	2018-04-17	13	692	0	0	0	Tubular Adenoma:1
500	Chinese	1937-08-07	2018-04-05	2018-03-17	Negative	Positive	1	1	0	2018-05-04	2018-06-04	60	969	0	0	0	Tubular Adenoma:1
501	Chinese	1956-11-15	2018-04-14	2018-03-09	Negative	Positive	1	1	0	2018-05-07	2018-05-21	37	738	0	0	0	Hyperplastic polyp
502	Chinese	1950-09-19	2018-04-05	2018-03-15	Positive	Positive	1	1	1	2018-04-27	2018-06-22	78	813	0	0	1	Normal colonoscopy
503	Chinese	1961-04-26	2018-04-04	2018-03-15	Negative	Positive	1	1	0	2018-05-02	2018-05-18	44	684	0	0	1	Internal Haemorrid
504	Chinese	1950-05-15	2018-04-05	2018-03-17	Negative	Positive	1	1	0			#NUM!	#NUM!	0	0	0
505	Chinese	1948-10-03	2018-04-05	2018-03-16	Positive	Positive	1	1	1	2018-05-08		#NUM!	#NUM!	0	0	0
506	Chinese	1962-01-03	2018-04-05	2018-03-17	Positive	Positive	1	1	1	2018-05-02	2018-05-18	43	676	0	0	1	Internal Haemorrid
507	Chinese	1949-09-18	2018-04-05	2018-03-18	Positive	Negative	1	1	0	2018-05-08	2018-05-10	35	823	0	0	0	Tubular Adenoma:1
508	Chinese	1966-04-07	2018-04-05	2018-03-17	Positive	Positive	1	1	1			#NUM!	#NUM!	0	0	0
509	Chinese	1961-11-16	2018-04-05	2018-03-17	Positive	Negative	1	1	0	2018-05-02	2018-05-07	32	677	0	0	1	Haemorrid
510	Chinese	1948-10-23	2018-04-05	2018-03-17	Positive	Negative	1	1	0	2018-04-26		#NUM!	#NUM!	0	0	0
511	Chinese	1941-11-01	2018-04-05	2017-03-19	Positive	Negative	1	1	0	2018-04-27		#NUM!	#NUM!	0	0	0
512	Chinese	1941-01-18	2018-04-05	2018-03-13	Negative	Positive	1	1	0	2018-04-30	2018-08-24	141	931	0	0	0	Tubular Adenoma:1
513	Chinese	1965-07-20	2018-04-05	2018-03-18	Positive	Negative	1	1	0	2018-05-02	2018-05-14	39	633	0	0	0	Tubular Adenoma:1
514	Chinese	1941-11-06	2018-04-05	2018-03-13	Negative	Positive	1	1	0	2018-04-27	2018-05-02	27	917	0	0	0	Tubular Adenoma:1
515	Chinese	1962-11-08	2018-04-05	2018-03-17	Negative	Positive	1	1	0	2018-04-23	2018-07-02	88	667	0	0	1	Haemorrids
516	Chinese	1959-11-07	2018-04-05	2018-03-16	Negative	Positive	1	1	0	2018-04-27	2018-06-11	67	703	0	0	1
517	Chinese	1952-07-15	2018-04-05	2018-03-17	Negative	Positive	1	1	0	2018-04-27	2018-07-03	89	791	0	1	0	Tubulovillous adenoma :1
518	Chinese	1958-07-13	2018-04-05	2018-03-18	Negative	Positive	1	1	0	2018-04-23	2018-07-11	97	719	0	0	0	Tubular Adenoma:1
519	Chinese	1949-10-20	2018-04-05	2018-03-20	Negative	Positive	1	1	0	2018-05-02	2018-05-07	32	822	0	0	0	Tubular Adenoma:1
520	Chinese	1958-06-20	2018-04-05	2018-03-20	Positive	Negative	1	1	0	2018-04-27		#NUM!	#NUM!	0	0	0
521	Chinese	1945-02-18	2018-04-05	2018-03-17	Negative	Positive	1	1	0			#NUM!	#NUM!	0	0	0
522	Chinese	1955-10-05	2018-04-05	2018-03-20	Positive	Negative	1	1	0			#NUM!	#NUM!	0	0	0
523	Chinese	1952-10-28	2018-04-16	2018-03-16	Negative	Positive	1	1	0	2018-04-24		#NUM!	#NUM!	0	0	0
524	Chinese	1934-01-01	2018-04-06	2018-03-19	Positive	Negative	1	1	0	2018-04-27	2018-05-30	54	1012	0	0	0	Tubular Adenoma:2
525	Chinese	1938-01-07	2018-04-06	2018-03-16	Positive	Negative	1	1	0	2018-04-27		#NUM!	#NUM!	0	0	0
526	Chinese	1962-08-12	2018-04-06	21/03/2018	Positive	Negative	1	1	0	2018-04-24	2018-04-30	24	668	0	0	0	Tubular Adenoma:1
527	Chinese	26/10/1959	2018-04-06	2018-03-21	Positive	Negative	1	1	0	2018-04-16		#NUM!	#VALUE!	0	0	0
528	Chinese	1941-01-20	2018-04-06	2018-03-21	Negative	Positive	1	1	0	2018-04-26	2018-06-26	81	929	0	0	1	Normal colonoscopy
529	Chinese	1946-04-22	2018-04-06	2018-03-15	Positive	Positive	1	1	1	2018-04-23	2018-06-29	84	866	0	0	1	Diverticular disease
530	Chinese	1949-06-30	2018-04-06	2018-03-15	Negative	Positive	1	1	0	2018-04-23	2018-07-04	89	828	0	0	1	Normal colonoscopy
531	Chinese	1947-02-14	2018-04-06	21/03/2018	Positive	Negative	1	1	0			#NUM!	#NUM!	0	0	0
532	Malay	1957-12-20	2018-04-06	2018-03-16	Negative	Positive	1	1	0			#NUM!	#NUM!	0	0	0
533	Chinese	1938-05-24	2018-04-09	2018-03-02	Positive	Negative	1	1	0	2018-04-27	2018-06-04	56	960	0	0	1	Diverticular disease
534	Chinese	1950-02-17	2018-04-09	2018-03-21	Positive	Negative	1	1	0	2018-04-26	2018-05-14	35	818	0	0	1	Normal colonoscopy
535	Chinese	1948-09-09	2018-04-06	2018-03-15	Negative	Positive	1	1	0	2018-04-23	2018-07-04	89	837	0	0	0	Tubular adenoma:1
536	Chinese	1960-12-15	2018-04-09	2018-03-13	Negative	Positive	1	1	0			#NUM!	#NUM!	0	0	0
537	Chinese	1952-01-09	2018-04-09	2018-03-22	Positive	Positive	1	1	1	2018-04-20	2018-05-11	32	796	0	0	0	Tubular Adenoma:2
538	Chinese	1962-03-16	2018-04-12	22/03/2018	Negative	Positive	1	1	0	2018-04-17	2018-06-12	61	674	0	0	0	Tubular Adenoma4
539	Chinese	1941-12-05	2018-04-09	2018-03-20	Positive	Negative	1	1	0	2018-04-27	2018-07-10	92	919	0	0	0	Tubular adenoma:1
540	Chinese	1948-02-13	2018-04-12	2018-03-19	Negative	Positive	1	1	0	2018-04-27	2018-07-10	89	844	0	0	0	Tubular Adenoma:2
541	Chinese	1936-01-01	2018-04-12	2018-03-12	Positive	Positive	1	1	1			#NUM!	#NUM!	0	0	0
542	Chinese	1950-03-11	2018-04-12	2018-03-23	Positive	Positive	1	1	1	2018-04-30	2018-05-16	34	818	0	1	0	Tubulovillous adenoma
543	Chinese	1949-03-13	2018-04-12	2018-03-19	Negative	Positive	1	1	0	2018-04-30	2018-06-04	53	830	0	0	1	Normal colonoscopy
544	Chinese	1955-07-26	2018-04-12	2018-03-21	Positive	Negative	1	1	0	2018-04-23	2018-09-04	145	757	0	0	0	Tubular Adenoma:1
545	Chinese	1950-05-14	2018-04-12	2018-03-22	Negative	Positive	1	1	0	2018-04-30		#NUM!	#NUM!	0	0	0
546	Chinese	1942-07-01	2018-04-12	2018-03-23	Positive	Negative	1	1	0	2018-04-30		#NUM!	#NUM!	0	0	0
547	Chinese	1952-01-02	2018-04-13	2018-03-22	Negative	Positive	1	1	0			#NUM!	#NUM!	0	0	0
548	Chinese	1941-04-10	2018-04-14	2018-03-27	Positive	Positive	1	1	1	2018-04-20	2018-04-26	12	924	0	0	0	Tubular Adenoma:1
549	Chinese	1944-10-10	2018-04-23	2018-03-24	Negative	Positive	1	1	0			#NUM!	#NUM!	0	0	0
550	Chinese	1958-01-04	2018-04-14	2018-03-10	Positive		1	0	0	2018-05-02		#NUM!	#NUM!	0	0	0
551	Chinese	1951-11-01	2018-04-14	2018-03-14	Negative	Positive	1	1	0			#NUM!	#NUM!	0	0	0
552	Chinese	1935-11-07	2018-04-14	2018-03-20	Positive	Negative	1	1	0	2018-04-27	2018-07-03	80	991	1	0	0	Adenocarcinoma
553	Chinese	1952-02-24	2018-04-14	2018-03-21	Negative	Positive	1	1	0	2018-05-02	2018-05-14	30	794	0	0	0	Tubular Adenoma:1
554	Chinese	1953-09-29	2018-04-14	2018-03-27	Positive	Positive	1	1	1	2018-04-30	2018-07-11	88	777	0	0	1	Colitis
555	Chinese	1964-04-26	2018-04-14	2018-03-24	Negative	Positive	1	1	0			#NUM!	#NUM!	0	0	0
556	Chinese	1929-04-15	2018-04-14	2018-03-24	Positive	Positive	1	1	1			#NUM!	#NUM!	0	0	0
557	Chinese	1938-12-25	2018-04-14	2018-03-26	Positive	Negative	1	1	0			#NUM!	#NUM!	0	0	0
558	Chinese	1954-04-09	2018-04-14	2018-03-27	Negative	Positive	1	1	0			#NUM!	#NUM!	0	0	0
559	Malay	1961-11-16	2018-04-19	2018-03-28	Positive	Positive	1	1	1	2018-05-14	2018-05-15	26	677	0	0	0	carcinoma
560	Chinese	1937-08-25	2018-04-19	2018-03-27	Positive	Positive	1	1	1	2018-04-26		#NUM!	#NUM!	0	0	0
561	Chinese	1955-11-06	2018-04-19	2018-03-28	Positive	Negative	1	1	0	2018-05-07	2018-05-21	32	750	0	0	1	Normal colonoscopy
562	Chinese	1948-12-16	2018-04-19	2018-03-29	Positive	Negative	1	1	0			#NUM!	#NUM!	0	0	0
563	Chinese	1941-01-28	2018-04-19	2018-03-28	Positive	Positive	1	1	1	2018-05-03		#NUM!	#NUM!	0	0	0
564	Chinese	1948-01-03	2018-04-19	2018-03-28	Negative	Positive	1	1	0	2018-05-04		#NUM!	#NUM!	0	0	0
565	Chinese	1951-12-11	2018-04-19	2018-03-29	Positive	Negative	1	1	0			#NUM!	#NUM!	0	0	0
566	Chinese	1957-06-25	2018-04-19	2018-03-24	Positive	Negative	1	1	0	2018-06-01		#NUM!	#NUM!	0	0	0
567	Chinese	1952-11-03	2018-04-19	2018-03-26	Positive	Negative	1	1	0	2018-05-15	2018-06-04	46	787	0	0	1	Polypoid colonic mucosa :2
568	Chinese	1957-09-27	2018-04-19	2018-03-30	Positive	Positive	1	1	1	2018-05-07	2018-05-11	22	727	0	0	1	Haemorrid
569	Chinese	1948-12-26	2018-04-19	2018-03-29	Negative	Positive	1	1	0	2018-05-04	2018-06-05	47	833	0	0	1	Polypoid mucosa
570	Chinese	1935-10-04	2018-04-19	2018-03-29	Positive	Positive	1	1	1	2018-05-03		#NUM!	#NUM!	0	0	0
571	Chinese	1952-02-23	2018-04-19	2018-03-09	Negative	Positive	1	1	0	2018-05-07		#NUM!	#NUM!	0	0	0
572	Chinese	1945-11-13	2018-04-19	2018-03-28	Positive	Negative	1	1	0	2018-05-04	2018-06-04	46	870	0	0	1	Polypoid mucosa
573	Chinese	1930-01-01	2018-04-19	2018-03-02	Positive	Negative	1	1	0			#NUM!	#NUM!	0	0	0
574	Chinese	1960-05-06	2018-04-19	2018-03-21	Positive		1	0	0			#NUM!	#NUM!	0	0	0
575	Chinese	1938-08-12	2018-04-23	2018-03-30	Positive		1	0	0	2018-05-11	2018-08-07	106	959	0	0	1	Haemorrid
576	Chinese	1951-08-06	2018-04-23	2018-03-30	Positive	Positive	1	1	1	2018-05-11	2018-07-17	85	803	0	0	0	Tubular adenoma:2
577	Chinese	1945-03-04	2018-04-23	2018-04-02	Positive	Negative	1	1	0	2018-05-11	2018-05-15	22	878	0	0	0	Tubular adenoma:1
578	Chinese	1949-05-22	2018-04-23	2018-04-03	Negative	Positive	1	1	0	2018-05-10		#NUM!	#NUM!	0	0	0
579	Chinese	1942-03-31	2018-04-23	2018-04-04	Negative	Positive	1	1	0			#NUM!	#NUM!	0	0	0
580	Chinese	1940-12-08	2018-04-23	2018-03-28	Negative	Positive	1	1	0	2018-05-10	2018-05-30	37	929	0	0	0	Tubular adenoma:1
581	Chinese	1938-02-07	2018-04-23	2018-04-02	Positive	Positive	1	1	1	2018-05-04	2018-06-05	43	963	0	0	0	Tubular adenoma:2
582	Chinese	1968-07-16	2018-04-23	2018-03-31	Positive	Positive	1	1	1	2018-05-07	2018-06-11	49	598	0	0	0	Tubular adenoma:1
583	Chinese	1946-08-07	2018-04-23	2018-03-28	Positive	Negative	1	1	0			#NUM!	#NUM!	0	0	0
584	Chinese	1951-02-09	2018-04-23	2018-04-04	Positive	Negative	1	1	0			#NUM!	#NUM!	0	0	0
585	Chinese	1959-08-09	2018-04-23	2018-04-03	Positive	Negative	1	1	0			#NUM!	#NUM!	0	0	0
586	Chinese	1940-01-09	2018-04-23	2018-03-23	Negative	Positive	1	1	0			#NUM!	#NUM!	0	0	0
587	Chinese	1962-02-01	2018-04-23	2018-03-09	Positive		1	0	0			#NUM!	#NUM!	0	0	0
588	Chinese	1951-04-24	2018-04-23	2018-03-31	Negative	Positive	1	1	0			#NUM!	#NUM!	0	0	0
589	Chinese	1944-10-10	2018-04-23	2018-03-24	Negative	Positive	1	1	0			#NUM!	#NUM!	0	0	0
590	Chinese	1943-10-29	2018-04-23	2018-03-29	Negative	Positive	1	1	0	2018-05-28	2018-07-13	81	896	0	0	0	Tubular Adenoma:1
591	Chinese	1951-11-25	2018-04-24	2018-03-24	Negative	Positive	1	1	0	2018-05-21		#NUM!	#NUM!	0	0	0
592	Chinese	1933-01-07	2018-04-26	2018-03-31	Negative	Positive	1	1	0	2018-05-21		#NUM!	#NUM!	0	0	0
593	Chinese	1967-11-02	2018-04-26	2018-04-07	Positive	Positive	1	1	1	2018-05-10	2018-05-30	34	606	0	0	1	Normal colonoscopy
594	Chinese	1951-10-08	2018-04-26	2018-04-04	Positive	Negative	1	1	0	2018-05-14	2018-06-06	41	799	0	0	1	Normal colonoscopy
595	Chinese	1951-09-08	2018-04-26	2018-04-07	Negative	Positive	1	1	0	2018-05-14	2018-06-07	42	800	0	0	0	hyperplastic polyp
596	Chinese	1943-11-02	2018-04-26	2018-03-29	Negative	Positive	1	1	0	2018-05-03	2018-06-04	39	895	0	0	0	Hyperplastic polyp
597	Chinese	1960-12-06	2018-04-26	2018-03-03	Positive	Negative	1	1	0			#NUM!	#NUM!	0	0	0
598	Chinese	1961-09-18	2018-04-26	2018-04-05	Positive	Negative	1	1	0	2018-05-07	2018-05-28	32	680	0	0	1	Haemorrid
599	Chinese	1963-06-10	2018-04-26	2018-04-05	Positive	Negative	1	1	0	2018-05-07		#NUM!	#NUM!	0	0	0
600	Chinese	1945-03-30	2018-04-26	2018-04-03	Positive	Positive	1	1	1	2018-05-11		#NUM!	#NUM!	0	0	0
601	Chinese	1952-01-26	2018-04-26	2018-04-03	Positive	Negative	1	1	0	2018-05-04	2018-06-05	40	796	0	0	0	Tubular Adenoma:2
602	Chinese	1968-03-14	2018-04-26	2018-04-01	Negative	Positive	1	1	0	2018-05-07	2018-05-25	29	602	0	0	1	Haemorrid
603	Chinese	1957-03-06	2018-04-26	2018-04-05	Positive	Positive	1	1	1	2018-05-03		#NUM!	#NUM!	0	0	0
604	Chinese	1943-01-26	2018-04-26	2018-04-06	Negative	Positive	1	1	0	2018-05-10	2018-06-06	41	904	0	0	0	Tubular Adenoma:2
605	Chinese	1959-12-22	2018-04-26	2018-04-07	Negative	Positive	1	1	0	2018-05-07	2018-06-11	46	701	0	0	0	Tubular Adenoma:2
606	Chinese	1948-05-14	2018-04-26	2018-04-03	Positive		1	0	0			#NUM!	#NUM!	0	0	0
607	Chinese	1957-09-11	2018-04-26	2018-04-05	Negative	Positive	1	1	0			#NUM!	#NUM!	0	0	0
608	Chinese	19/03/1964	2018-04-26	2018-03-24	Positive		1	0	0			#NUM!	#VALUE!	0	0	0
609	Chinese	1955-04-10	2018-04-26	2018-04-03	Positive	Positive	1	1	1			#NUM!	#NUM!	0	0	0
610	Chinese	1943-01-01	2018-04-26	2018-03-26	Positive	Negative	1	1	0			#NUM!	#NUM!	0	0	0
611	Chinese	1947-07-03	2018-04-26	2018-04-04	Negative	Positive	1	1	0			#NUM!	#NUM!	0	0	0
612	Chinese	1957-11-02	2018-04-26	2018-04-04	Positive	Negative	1	1	0			#NUM!	#NUM!	0	0	0
613	Chinese	1947-02-19	2018-04-26	2018-04-02	Positive	Negative	1	1	0			#NUM!	#NUM!	0	0	0
614	Chinese	1940-09-23	2018-04-26	2018-04-05	Positive	Positive	1	1	1			#NUM!	#NUM!	0	0	0
615	Chinese	1966-01-12	2018-04-26	2018-04-03	Positive	Negative	1	1	0			#NUM!	#NUM!	0	0	0
616	Chinese	1965-11-09	2018-04-26	2018-04-02	Negative	Positive	1	1	0			#NUM!	#NUM!	0	0	0
617	Chinese	1948-01-26	2018-04-27	2018-03-08	Positive	Positive	1	1	1			#NUM!	#NUM!	0	0	0
618	Chinese	1961-03-01	2018-04-30	2018-04-15	Positive		1	0	0	2018-05-30	2018-06-18	49	687	0	0	0	Tubular Adenoma:2
619	Chinese	1967-08-31	2018-04-30	2018-04-07	Positive	Positive	1	1	1	2018-05-07	2018-05-11	11	608	0	0	1	Haemorrid
620	Chinese	1934-01-01	2018-04-30	2018-04-14	Negative	Positive	1	1	0	2018-05-17	2018-06-07	38	1013	0	0	1	Diverticular disease
621	Chinese	1948-12-01	2018-04-30	2018-04-13	Positive	Positive	1	1	1	2018-05-17		#NUM!	#NUM!	0	0	0
622	Chinese	1947-12-11	2018-04-30	2018-04-13	Negative	Positive	1	1	0	2018-05-10	2018-08-06	98	847	0	0	0	Tubular Adenoma:1
623	Chinese	1955-06-12	2018-04-30	2018-04-13	Positive	Negative	1	1	0	2018-05-17	2018-07-20	81	757	0	0	0	Tubular Adenoma:2
624	Chinese	1956-11-03	2018-05-03	2018-04-02	Positive	Negative	1	1	0	2018-05-17	2018-05-31	28	738	0	0	0	hyperplastic polyp:2
625	Chinese	1951-10-03	2018-05-03	2018-04-08	Negative	Positive	1	1	0			#NUM!	#NUM!	0	0	0
626	Chinese	1952-05-13	2018-05-03	2018-04-06	Negative	Positive	1	1	0	2018-05-11	2018-05-31	28	792	0	0	0	tubular adenoma :1
627	Chinese	1966-07-14	2018-05-03	2018-04-12	Positive		1	0	0			#NUM!	#NUM!	0	0	0
628	X	1947-03-03	2018-05-03	2018-04-07	Positive	Negative	1	1	0			#NUM!	#NUM!	0	0	0
629	Chinese	1951-07-17	2018-05-03	2018-04-13	Negative	Positive	1	1	0	2018-05-10	2018-07-30	88	804	0	0	1	Normal colonoscopy
630	Chinese	1945-12-01	2018-05-03	2018-04-12	Negative	Positive	1	1	0	2018-05-18		#NUM!	#NUM!	0	0	0
631	Chinese	1936-02-15	2018-05-03	2018-04-14	Negative	Positive	1	1	0	2018-05-18	2018-06-08	36	987	0	0	0	hyperplastic polyp.
632	Chinese	1954-10-22	2018-05-03	2018-04-16	Positive	Positive	1	1	1			#NUM!	#NUM!	0	0	0
633	Chinese	1967-03-12	2018-05-03	2018-04-16	Negative	Positive	1	1	0	2018-05-17	2018-06-01	29	614	0	0	1	Polypoid mucosa
634	Chinese	1958-10-05	2018-05-03	2018-04-15	Negative	Positive	1	1	0	2018-05-17	2018-05-31	28	715	0	0	1	reactive lymphoid follicle
635	Chinese	1941-08-17	2018-05-03	2018-04-19	Negative	Positive	1	1	0	2018-05-21	2018-06-27	55	922	0	0	1	Diverticular disease
636	Chinese	1938-11-07	2018-05-03	2018-04-17	Positive	Positive	1	1	1	2018-05-18	2018-06-11	39	955	0	0	1	Diverticular disease
637	Chinese	1951-02-18	2018-05-03	2018-04-16	Positive	Negative	1	1	0	2018-05-18	2018-07-17	75	808	0	1	0	Tubulovillous adenoma 2
638	Chinese	1941-09-16	2018-05-08	2018-04-18	Positive	Negative	1	1	0			#NUM!	#NUM!	0	0	0
639	Chinese	1940-10-05	2018-05-07	2018-04-16	Positive	Negative	1	1	0			#NUM!	#NUM!	0	0	0
640	Chinese	1946-04-16	2018-05-07	2018-04-21	Positive	Negative	1	1	0	2018-06-12	2018-06-21	45	866	0	0	0	tubular adenoma:1
641	Chinese	1948-08-30	2018-05-08	2018-04-16	Positive	Positive	1	1	1	2018-05-24	2018-05-28	20	836	0	0	0	tubular adenoma:3
642	Chinese	1962-01-13	2018-05-08	2018-04-23	Positive	Positive	1	1	1	2018-05-17	2018-06-21	44	677	0	1	0	Tubulovillous adenoma
643	Chinese	1963-11-08	2018-05-08	2018-04-20	Positive	Negative	1	1	0	2018-05-17	2018-06-18	41	655	0	0	1	Haemorrid
644	Chinese	1967-05-14	2018-05-08	2018-04-19	Negative	Positive	1	1	0	2018-05-17	2018-06-18	41	613	0	0	0	Tumor grade 1
645	Chinese	1965-07-21	2018-05-08	2018-04-10	Positive	Negative	1	1	0	2018-05-17	2018-06-18	41	634	0	0	0	tubular adenoma:1
646	Chinese	1953-07-01	2018-05-08	2018-04-23	Positive	Negative	1	1	0	2018-05-18	2018-06-12	35	779	0	0	0	tubular adenoma:1
647	Chinese	1950-03-31	2018-05-08	2018-04-22	Positive	Negative	1	1	0	2018-05-18	2018-05-21	13	817	0	0	1	Normal colonoscopy
648	Chinese	1958-12-25	2018-05-08	2018-04-21	Positive	Positive	1	1	1	2018-05-17		#NUM!	#NUM!	0	0	0
649	Chinese	1950-01-02	2018-05-08	2018-04-19	Negative	Positive	1	1	0	2018-05-18	2018-07-24	77	822	0	1	0	Tubulovillous adenoma
650	Chinese	1938-11-27	2018-05-08	2018-03-29	Negative	Positive	1	1	0	2018-05-21	2018-07-25	78	955	0	0	0	tubular adenoma2
651	Chinese	1966-08-11	2018-05-08	2018-04-01	Negative	Positive	1	1	0	2018-05-24		#NUM!	#NUM!	0	0	0
652	Chinese	1963-06-05	2018-05-09	2018-04-26	Negative	Positive	1	1	0	2018-05-14		#NUM!	#NUM!	0	0	0
653	Chinese	1966-02-09	2018-05-09	2018-04-21	Negative	Positive	1	1	0			#NUM!	#NUM!	0	0	0
654	Chinese	1948-11-02	2018-05-09	2018-04-26	Positive	Negative	1	1	0			#NUM!	#NUM!	0	0	0
655	Chinese	1945-02-10	2018-05-09	2018-03-24	Negative	Positive	1	1	0	2018-05-24	2018-07-05	57	880	0	0	1	Normal colonoscopy
656	Chinese	1944-07-09	2018-05-09	2018-04-21	Positive	Negative	1	1	0	2018-05-18	2018-07-05	57	887	0	0	1	Normal colonoscopy
657	Chinese	1960-05-14	2018-05-09	2018-04-25	Negative	Positive	1	1	0	2018-05-18	2018-06-27	49	697	0	0	0	Tubular adenoma:1
658	Chinese	1930-08-17	2018-05-10	2018-04-30	Positive	Positive	1	1	1	2018-05-18		#NUM!	#NUM!	0	0	0
659	Chinese	1938-03-10	2018-05-10	2018-05-01	Positive	Negative	1	1	0	2018-05-18	2018-07-24	75	964	0	0	1	Normal colonoscopy
660	Chinese	1961-07-03	2018-05-12	2018-04-26	Positive	Negative	1	1	0	2018-05-28	2018-07-23	72	684	0	0	1	(Not able to locate the polyp after,benign appearing)-CPSS
661	Chinese	1946-07-27	2018-05-16	2018-04-30	Negative	Positive	1	1	0	2018-05-28	2018-06-01	16	862	0	0	0	Tubular adenoma:1
662	Chinese	1954-11-25	2018-05-16	2018-03-14	Positive	Negative	1	1	0	2018-06-12	2018-06-28	43	763	0	0	0	small polyp- no histo result
663	Chinese	1961-10-05	2018-05-16		Negative	Positive	1	1	0			#NUM!	#NUM!	0	0	0
664	Chinese	1963-08-01	2018-05-16	2018-04-10	Positive	Negative	1	1	0			#NUM!	#NUM!	0	0	0
665	Chinese	1948-05-16	2018-05-16	2017-10-24	Negative	Positive	1	1	0	2018-06-01	2018-08-07	83	842	0	0	0	Tubular adenoma:1
666	Chinese	1946-06-06	2018-05-17	2018-04-28	Positive	Positive	1	1	1	2018-05-25	2018-05-30	13	863	0	0	0	Tubular adenoma:1
667	Chinese	1939-05-13	2018-05-17	2018-05-07	Positive	Positive	1	1	1	2018-05-24	2018-07-23	67	950	1	0	0	Adenocarcinoma	Tubular adenoma:1 &
668	Chinese	1944-03-30	2018-05-22	2018-03-07	Positive		1	0	0			#NUM!	#NUM!	0	0	0
669	Chinese	1951-12-20	2018-05-24	2018-03-10	Positive	Negative	1	1	0	2018-06-12	2018-06-22	29	798	0	0	0	Tubular adenoma:1
670	Chinese	1962-09-19	2018-05-29	2018-05-17	Negative	Positive	1	1	0	2018-06-14	2018-07-26	58	670	0	1	0	Tubulovillous adenoma
671	Chinese	1967-09-01	06/06/2018	21/05/2018	Positive	Negative	1	1	0	2018-06-21	2018-07-04	28	610	0	0	0	Tubular Adenoma with low grade Dysplasia
672	Chinese	1947-04-05	06/06/2018	16/04/2018	Positive	Negative	1	1	0	2018-06-22	2018-07-05	29	855	0	0	1	Diverticulars Disease
673	Chinese	1955-10-23	06/06/2018	30/04/2018	Negative	Positive	1	1	0	2018-06-21	2018-08-20	75	753	0	0	1	Normal colonoscopy
674	Chinese	1950-04-07	2018-06-08	30/05/2018	Positive	Positive	1	1	1	2018-06-12	2018-08-02	55	819	0	0	0	Tubular Adenoma
675	Chinese	1957-12-01	15/06/2018	17/03/2018	Negative	Positive	1	1	0			#NUM!	#NUM!	0	0	0
676	Chinese	1960-07-20	19/06/2018	11/06/2018	Positive	Negative	1	1	0	2018-07-02	2018-07-06	17	695	0	0	0	Tubular Adenoma with low grade Dysplasia
677	Chinese	1960-02-16	26/06/2018	28/05/2018	Negative	Positive	1	1	0	2018-07-05	2018-07-10	14	700	0	0	0	Tubular Adenoma
678	Chinese	1931-04-24	2018-06-26	2018-06-10	Negative	Positive	1	1	0	2018-07-09		#NUM!	#NUM!	0	0	0
679	Chinese	1948-02-20	27/06/2018	19/06/2018	Positive	Negative	1	1	0	2018-07-10	2018-07-12	15	844	0	0	0	Tubular Adenoma with low grade Dysplasia
680	Chinese	1945-08-19	27/06/2018	16/06/2018	Positive	Negative	1	1	0	2018-07-12		#NUM!	#NUM!	0	0	0
681	Chinese	1956-03-19	29/06/2018	20/03/2018	Positive	Negative	1	1	0	2018-07-03	2018-09-20	83	750	0	0	1	Diverticular disease
682	Chinese	1961-09-23	29/06/2018	19/06/2018	Negative	Positive	1	1	0	2018-07-12	2018-10-15	108	684	0	0	1	Normal colonoscopy
683	Chinese	1947-04-18	29/06/2018	03/06/2018	Positive	Negative	1	1	0			#NUM!	#NUM!	0	0	0
684	Chinese	1947-06-22	29/06/2018	19/06/2018	Positive	Positive	1	1	1			#NUM!	#NUM!	0	0	0
685	Chinese	1941-01-24	29/06/2018	11/06/2018	Negative	Positive	1	1	0			#NUM!	#NUM!	0	0	0
686	Chinese	1932-11-08	29/06/2018	11/06/2018	Negative	Positive	1	1	0			#NUM!	#NUM!	0	0	0
687	Chinese	1957-04-02	03/07/2018	06/06/2018	Positive	Negative	1	1	0	2018-07-13	2018-07-20	17	735	0	0	1	Diverticular disease
688	Malay	1952-01-02	05/07/2018	20/06/2018	Negative	Positive	1	1	0			#NUM!	#NUM!	0	0	0
689	Chinese	1967-12-07	11/07/2018	28/06/2018	Positive		1	0	0	2018-07-20	2018-08-21	41	608	0	0	1	Normal colonoscopy
690	Chinese	1950-03-17	20/07/2018	03/07/2018	Positive	Positive	1	1	1	2018-09-17	2018-10-30	102	823	0	0	0	Tubular Adenoma1
691	Chinese	1956-04-10	20/07/2018	06/07/2018	Positive	Negative	1	1	0	2018-08-02	2018-09-17	59	749	0	0	1	Mild non-specific changes
692	Chinese	1945-09-30	2018-08-01	2018-05-24	Negative	Positive	1	1	0	2018-08-06	2018-08-15	14	874	0	0	1	Haemorrid
693	Chinese	1948-09-26	2018-08-01	2018-07-17	Negative	Positive	1	1	0			#NUM!	#NUM!	0	0	0
694	Chinese	1956-04-26	13/08/2018	2018-07-31	Positive	Positive	1	1	1	2018-08-21		#NUM!	#NUM!	0	0	0
695	Malay	1956-01-10	13/08/2018	2018-07-27	Positive	Negative	1	1	0	2018-08-23	2018-09-14	32	752	0	0	0	Tubular Adenoma3
696	Chinese	1952-03-22	13/08/2018	2018-08-02	Positive		1	0	0	2018-08-21	2018-10-18	66	798	0	0	1	Divertcular disease
697	Chinese	1957-10-28	13/08/2018	2018-07-30	Positive		1	0	0	2018-08-17	2018-10-12	60	731	0	0	1	Piles
698	Chinese	1956-06-12	13/08/2018	2018-08-05	Positive		1	0	0			#NUM!	#NUM!	0	0	0
699	Indian	1961-03-13	13/08/2018	2018-07-22	Negative	Positive	1	1	0			#NUM!	#NUM!	0	0	0
700	Chinese	1938-05-08	20/08/2018	2018-08-04	Positive		1	0	0			#NUM!	#NUM!	0	0	0
701	Chinese	1956-06-12	20/08/2018	2018-08-03	Positive		1	0	0			#NUM!	#NUM!	0	0	0
702	Chinese	1937-01-01	20/08/2018	2018-08-07	Positive	Positive	1	1	1	2018-08-31		#NUM!	#NUM!	0	0	0
703	Chinese	1938-10-06	20/08/2018	2018-08-07	Positive	Positive	1	1	1	2018-08-24		#NUM!	#NUM!	0	0	0
704	Chinese	1948-07-10	20/08/2018	2018-08-05	Positive		1	0	0	2018-08-24	2018-09-18	29	842	0	1	0	Tubulovillous adenoma
705	Chinese	1932-01-06	20/08/2018	2018-08-06	Positive	Negative	1	1	0	2018-08-24	2018-09-25	36	1040	0	0	0	tubular adenoma
706	Chinese	1940-12-14	20/08/2018	2018-08-06	Positive	Negative	1	1	0			#NUM!	#NUM!	0	0	0
707	Chinese	1943-04-11	20/08/2018	2018-08-04	Negative	Positive	1	1	0			#NUM!	#NUM!	0	0	0
708	Chinese	1951-12-10	2018-08-20	2018-08-05	Positive	Positive	1	1	1	2018-08-28	2018-09-13	24	801	0	1	0	Mied serrated and adenomatous polyp
709	Chinese	1967-03-22	2018-08-24	2018-08-08	Negative	Positive	1	1	0	2018-09-04	2018-09-21	28	617	0	0	1	Normal colonoscopy
710	Chinese	1954-06-16	2018-08-24	2018-08-06	Positive	Negative	1	1	0	2018-09-10	2018-10-10	47	771	0	0	0	tubular adenoma
711	Chinese	1939-11-02	28/08/2018	2018-08-08	Negative	Positive	1	1	0	2018-09-06		#NUM!	#NUM!	0	0	0
712	Chinese	1964-11-27	28/08/2018	2018-08-11	Positive		1	0	0			#NUM!	#NUM!	0	0	0
713	Chinese	1954-12-12	28/08/2018	2018-08-12	Positive	Positive	1	1	1	2018-09-13	2018-09-24	27	765	0	0	1	Diverticular disease
714	Chinese	1953-02-15	28/08/2018	2018-08-08	Negative	Positive	1	1	0	2018-09-06		#NUM!	#NUM!	0	0	0
715	Chinese	1962-09-09	28/08/2018	2018-08-12	Positive	Negative	1	1	0			#NUM!	#NUM!	0	0	0
716	Chinese	1952-01-18	28/08/2018	2018-08-13	Positive	Negative	1	1	0			#NUM!	#NUM!	0	0	0
717	Chinese	1966-09-22	28/08/2018	2018-08-13	Negative	Positive	1	1	0	2018-10-02	2018-10-11	44	624	0	0	0	Tubular adenoma3
718	Chinese	1942-02-27	28/08/2018	2018-08-11	Positive		1	0	0			#NUM!	#NUM!	0	0	0
719	Chinese	1954-05-05	2018-09-03	2018-08-13	Positive	Negative	1	1	0			#NUM!	#NUM!	0	0	0
720	Chinese	1958-10-30	2018-09-03	2018-08-14	Negative	Positive	1	1	0	2018-09-18	2018-09-27	24	718	0	0	1	Haemorrid
721	Chinese	1938-08-27	2018-09-03	2018-08-13	Positive		1	0	0	2018-09-18	2018-09-25	22	960	0	0	0	Hyperplastic polyp
722	Chinese	1955-04-18	2018-09-05	2018-08-14	Positive		1	0	0			#NUM!	#NUM!	0	0	0
723	Chinese	1905-04-28	2018-09-05	2018-08-18	Positive	Negative	1	1	0	2018-09-10	2018-10-31	56	1362	0	0	1	Normal colonoscopy
724	Chinese	1948-07-28	2018-09-05	2018-08-14	Negative	Positive	1	1	0			#NUM!	#NUM!	0	0	0
725	Chinese	1943-10-30	2018-09-05	2018-08-18	Positive	Positive	1	1	1			#NUM!	#NUM!	0	0	0
726	Chinese	1954-04-22	2018-09-05	2018-08-15	Negative	Positive	1	1	0	2018-09-18	2018-10-19	44	773	0	0	1	Haemorrid
727	Chinese	1961-05-25	2018-09-05	2018-08-14	Negative	Positive	1	1	0	2018-09-11	2018-09-20	15	687	0	0	1	Normal colonoscopy
728	Chinese	1947-04-07	2018-09-05	2018-08-15	Negative	Positive	1	1	0	2018-09-10	2018-11-07	63	859	0	0	1	Diverticular disease
729	Chinese	1959-11-05	2018-09-05	2018-08-15	Positive	Negative	1	1	0	2018-09-18	2018-09-20	15	706	0	0	1	Haemorrid
730	Chinese	1957-04-16	2018-09-05	2018-08-14	Positive		1	0	0	2018-09-25	2018-10-01	26	737	0	0	1	Haemorrid
731	Chinese	1964-03-03	2018-09-05	2018-08-12	Positive	Negative	1	1	0	2018-09-25		#NUM!	#NUM!	0	0	0
732	Malay	1952-07-28	2018-09-05	2018-07-22	Positive	Negative	1	1	0	2018-09-13		#NUM!	#NUM!	0	0	0
733	Chinese	1957-02-20	2018-09-05	2018-08-17	Positive	Negative	1	1	0	2018-09-26	2018-10-02	27	739	1	0	0	Adenocarcinoma
734	Chinese	1949-03-04	2018-09-05	2018-08-18	Positive	Negative	1	1	0	2018-09-11		#NUM!	#NUM!	0	0	0
735	Chinese	1953-06-15	2018-09-11	2018-08-13	Positive	Negative	1	1	0	2018-09-17	2018-11-14	64	784	0	0	0	Tubular adenoma
736	Chinese	1947-06-02	2018-09-11	2018-08-17	Negative	Positive	1	1	0	2018-09-17		#NUM!	#NUM!	0	0	0
737	Chinese	1952-07-16	2018-09-11	15/08/2018	Negative	Positive	1	1	0	2018-09-17	2018-11-14	64	795	0	0	0	Tubular adenoma
738	Chinese	1950-11-30	2018-09-11	2018-08-18	Positive	Positive	1	1	1	2018-10-01	2018-11-23	73	815	0	0	1	Diverticular disease
739	Chinese	1957-01-05	2018-09-11	2018-08-20	Positive	Negative	1	1	0			#NUM!	#NUM!	0	0	0
740	Chinese	1955-10-15	2018-09-11	2018-08-20	Positive	Negative	1	1	0	2018-10-09	2018-12-11	91	757	0	0	0	Tubular adenoma3
741	Chinese	1966-05-18	2018-09-12	2018-08-21	Positive	Negative	1	1	0	2018-09-25	2018-10-04	22	628	0	0	1	Haemorrid
742	Chinese	1961-08-20	2018-09-12	2018-08-21	Positive	Negative	1	1	0			#NUM!	#NUM!	0	0	0
743	Chinese	1966-11-21	2018-09-12	2018-08-19	Positive	Positive	1	1	1	2018-10-02		#NUM!	#NUM!	0	0	0
744	Chinese	1951-03-25	2018-09-12	2018-08-21	Positive	Negative	1	1	0	2018-09-20	2018-10-01	19	810	0	0	0	Tubular Adenoma
745	Chinese	1952-12-24	2018-09-12	2018-08-20	Positive	Negative	1	1	0	2018-12-28		#NUM!	#NUM!	0	0	0
746	Chinese	1955-12-17	2018-09-17	2018-08-24	Negative	Positive	1	1	0	2018-09-21		#NUM!	#NUM!	0	0	0
747	Chinese	1955-06-18	2018-09-17	2018-08-20	Negative	Positive	1	1	0	2018-09-21	2018-10-30	43	760	0	0	1	Normal Colonoscopy
748	Chinese	1955-02-02	2018-09-17	2018-08-19	Negative	Positive	1	1	0	2018-09-21	2018-10-02	15	764	0	0	0	Mild non-specific changes of stromal oedema
749	Chinese	1962-06-03	2018-09-17	2018-08-20	Negative	Positive	1	1	0	2018-09-21	2018-10-16	29	676	0	0	0	Tubular Adenoma
750	Chinese	1966-11-21	2018-09-17	2018-08-08	Positive		1	0	0	2018-09-24	2018-09-26	9	622	0	0	1	Polypoid colonic mucosa
751	Chinese	1955-12-17	2018-09-17	21/08/2018	Negative	Positive	1	1	0	2018-09-27	2018-11-12	56	754	0	0	1	Polypoid mucosa
752	Chinese	1955-06-18	2018-09-17	2018-08-21	Positive		1	0	0	2018-10-09	2018-10-19	32	760	0	0	0	tubular Adenoma
753	Chinese	1962-06-03	2018-09-17	2018-08-24	Negative	Positive	1	1	0	2018-10-09	2018-10-26	39	676	0	0	1	Normal colonoscopy
754	Chinese	1966-11-21	2018-09-17	2018-08-24	Positive	Negative	1	1	0	2018-10-09	2018-10-23	36	623	0	0	1	Haemorrid
755	Chinese	1937-12-23	2018-09-17	2018-08-23	Negative	Positive	1	1	0	2018-10-01	2018-11-02	46	970	0	0	1	Haemorrid
756	Chinese	1965-09-17	2018-09-20	2018-08-27	Negative	Positive	1	1	0	2018-10-08	2018-10-19	29	637	0	0	0	Hyperplastic polyp
757	Chinese	1946-09-07	2018-09-20	2018-08-26	Positive	Positive	1	1	1			#NUM!	#NUM!	0	0	0
758	Chinese	1940-06-18	2018-09-20	2018-08-31	Positive	Negative	1	1	0	2018-09-28		#NUM!	#NUM!	0	0	0
759	Chinese	1949-02-01	2018-09-20	2018-08-26	Negative	Positive	1	1	0			#NUM!	#NUM!	0	0	0
760	Chinese	1948-07-10	2018-09-20	2018-08-28	Positive	Negative	1	1	0	2018-10-16		#NUM!	#NUM!	0	0	0
761	Chinese	1956-02-15	2018-09-20	2018-08-26	Negative	Positive	1	1	0	2018-10-16	2018-10-25	35	752	0	0	0	Hyperplastic polyp2
762	Chinese	1952-08-15	2018-09-20	2018-08-26	Positive	Positive	1	1	1			#NUM!	#NUM!	0	0	0
763	Chinese	1965-03-30	2018-09-20	2018-08-31	Positive	Negative	1	1	0	2018-10-09	2018-10-25	35	642	0	0	0	Tubular Adenoma3
764	Chinese	1947-11-11	2018-09-20	2018-08-26	Positive	Positive	1	1	1			#NUM!	#NUM!	0	0	0
765	Chinese	1949-08-19	2018-09-20	2018-08-28	Positive	Negative	1	1	0	2018-09-28	2018-10-23	33	830	0	0	1	Normal colonoscopy
766	Chinese	1955-07-03	2018-09-20	2018-08-26	Positive	Negative	1	1	0			#NUM!	#NUM!	0	0	0
767	Chinese	1957-06-25	2018-09-20	2018-08-27	Positive	Negative	1	1	0			#NUM!	#NUM!	0	0	0
768	Chinese	1962-12-12	2018-09-20	2018-08-26	Positive	Positive	1	1	1	2018-10-04	2018-10-08	18	669	0	0	0	Hyperplastic polyp
769	Chinese	1941-04-09	2018-09-20	2018-08-27	Positive	Positive	1	1	1			#NUM!	#NUM!	0	0	0
770	Chinese	1941-03-18	2018-09-20	2018-08-17	Positive	Positive	1	1	1	2018-10-01	2018-10-04	14	930	0	0	1	Diverticular disease
771	Indian	1944-06-30	2018-09-20	2018-08-27	Positive	Positive	1	1	1			#NUM!	#NUM!	0	0	0
772	Burmese	1966-12-28	2018-09-20	2018-08-26	Positive	Positive	1	1	1			#NUM!	#NUM!	0	0	0
773	Indian	1966-05-12	2018-09-20	2018-08-26	Positive	Positive	1	1	1	2018-10-16		#NUM!	#NUM!	0	0	0
774	Chinese	1936-03-13	2018-09-20	2018-08-28	Positive	Negative	1	1	0			#NUM!	#NUM!	0	0	0
775	Chinese	1949-01-16	2018-09-20	2018-08-27	Negative	Positive	1	1	0	2018-10-01	2018-11-21	62	838	0	0	0	Tubular Adenoma
776	Malay	1940-01-19	2018-09-20	2018-08-26	Negative	Positive	1	1	0	2018-10-11	2018-11-09	50	945	0	0	1	Normal colonoscopy
777	Chinese	1959-04-24	2018-09-20	2018-08-28	Negative	Positive	1	1	0	2018-10-08	2018-12-05	76	715	0	0	1	Normal Colonoscopy
778	Chinese	1955-10-12	2018-08-26	2018-08-26	Positive	Negative	1	1	0	2018-10-08		#NUM!	#NUM!	0	0	0
779	Chinese	1954-12-25	2018-09-24	2018-09-01	Positive	Negative	1	1	0			#NUM!	#NUM!	0	0	0
780	Chinese	1953-09-07	2018-09-25	2018-08-31	Positive	Negative	1	1	0	2018-10-01	2018-12-05	71	782	0	0	0	Hyperplastic polyp
781	Chinese	1947-07-14	2018-09-25	2018-09-02	Positive	Positive	1	1	1	2018-10-02	2018-10-12	17	854	0	0	0	Tubular Adenoma
782	Chinese	1964-03-10	2018-09-25	2018-09-02	Negative	Positive	1	1	0	2018-10-02	2018-10-19	24	655	0	0	0	Tubular Adenoma2
783	Chinese	1957-09-30	2018-09-25	2018-08-27	Negative	Positive	1	1	0			#NUM!	#NUM!	0	0	0
784	Chinese	1950-02-22	2018-09-25	2018-08-31	Positive	Negative	1	1	0	2018-10-04	2018-10-22	27	824	0	0	1	Haemorrid
785	Chinese	1959-05-04	2018-09-26	04/09/2018	Positive	Negative	1	1	0			#NUM!	#NUM!	0	0	0
786	Chinese	1946-09-06	2018-09-26	03/09/2018	Positive	Positive	1	1	1	2018-10-05	2018-11-14	49	866	0	0	0	Tubular Adenoma3
787	Chinese	1948-01-01	2018-09-26	03/09/2018	Positive	Negative	1	1	0	2018-10-05	2018-12-04	69	851	0	0	0	Tubular Adenoma
788	Chinese	1963-06-27	2018-09-26	02/09/2018	Negative	Positive	1	1	0	2018-10-05	2018-10-09	13	663	0	0	1	Haemorrid
789	Chinese	1957-10-12	2018-09-26	2018-09-04	Positive	Negative	1	1	0	13/112018	2019-01-11	107	734	0	0	0	Tubular Adenoma
790	Chinese	1929-01-01	2018-09-26	04/09/2018	X	X	0	0	0			#NUM!	#NUM!	0	0	0
791	Chinese	1960-06-26	2018-09-26	01/09/2018	Negative	Positive	1	1	0	2018-11-20	2018-12-13	78	701	0	0	1	Normal Colonoscopy
792	Chinese	1946-07-13	2018-09-28	2018-09-09	Positive		1	0	0	2018-10-22	2018-12-28	91	869	0	0	0	Tubular Adenoma3
793	Chinese	1954-01-08	2018-09-28	2018-09-08	Negative	Positive	1	1	0	2018-10-09	2018-11-13	46	778	0	0	0	Tubular Adenoma
794	Chinese	1949-08-06	2018-09-29	09/09/2018	Positive	Positive	1	1	1			#NUM!	#NUM!	0	0	0
795	Chinese	1963-03-25	2018-09-29	02/09/2018	Negative	Positive	1	1	0	2018-10-08	2018-10-31	32	667	0	0	0	Tubular Adenoma
796	Chinese	1966-04-03	2018-09-29	09/09/2018	Positive	Negative	1	1	0	2018-10-11		#NUM!	#NUM!	0	0	0
797	Chinese	15/02/1954	2018-09-29	04/09/2018	X	X	0	0	0			#NUM!	#NUM!	0	0	0
798	Chinese	1960-05-04	2018-09-29	01/09/2018	Negative	Positive	1	1	0			#NUM!	#NUM!	0	0	0
799	Chinese	1953-03-09	2018-09-29	31/08/2018	Negative	Positive	1	1	0	2018-10-16	2018-12-13	75	789	0	0	1	Polypoid mucosa
800	Chinese	1940-11-05	2018-09-29	09/09/2018	Positive	Negative	1	1	0	2018-10-08	2018-11-20	52	936	0	0	0	Tubular Adenoma
801	Chinese	1930-09-28	2018-09-29	08/09/2018	Positive	Negative	1	1	0	2018-10-09		#NUM!	#NUM!	0	0	0
802	Chinese	1957-05-16	2018-09-26	2018-09-02	Negative	Positive	1	1	0			#NUM!	#NUM!	0	0	0
803	Chinese	1958-09-14	2018-10-02	09/09/2018	Negative	Positive	1	1	0			#NUM!	#NUM!	0	0	0
804	Chinese	1956-07-29	2018-10-02	2018-09-10	Positive	Negative	1	1	0			#NUM!	#NUM!	0	0	0
805	Malay	1959-04-07	2018-10-02	09/09/2018	Negative	Positive	1	1	0	2018-10-23	2018-11-15	44	715	0	0	1	Polypoid colonic mucosa
806	Chinese	1950-06-11	2018-10-05	2018-09-11	Negative	Positive	1	1	0			#NUM!	#NUM!	0	0	0
807	Eurasian	1933-01-01	2018-10-05	2018-09-17	Positive		1	0	0	2018-10-18		#NUM!	#NUM!	0	0	0
808	Chinese	1945-08-06	2018-10-05	2018-09-21	Positive	Positive	1	1	1	2018-10-15	2018-10-18	13	878	0	0	1	Diverticular Disease
809	Chinese	1950-06-13	2018-10-05	2018-09-24	Positive	Positive	1	1	1			#NUM!	#NUM!	0	0	0
810	Chinese	1951-05-15	2018-10-05	2018-09-16	Positive	Positive	1	1	1	2018-10-15		#NUM!	#NUM!	0	0	0
811	Chinese	1963-06-10	2018-10-05	2018-09-22	Negative	Positive	1	1	0	2018-10-22	2018-12-05	61	665	0	0	1	Haemorrid
812	Chinese	1961-08-11	2018-10-05	2018-09-17	Negative	Positive	1	1	0	2018-11-13		#NUM!	#NUM!	0	0	0
813	Chinese	1956-10-31	2018-10-05	2018-09-15	Negative	Positive	1	1	0	2018-10-15	2018-11-21	47	744	0	0	0	Hyperplastic Polyp
814	Chinese	1967-10-09	2018-10-05	2018-09-16	Positive	Negative	1	1	0	2018-10-23	2018-11-16	42	613	0	0	1	Haemorrid
815	Chinese	1962-12-08	2018-10-05	2018-09-16	Negative	Positive	1	1	0			#NUM!	#NUM!	0	0	0
816	Chinese	1961-04-11	2018-10-05	2018-09-23	Positive	Negative	1	1	0	2018-10-19		#NUM!	#NUM!	0	0	0
817	Other	1968-12-23	2018-10-05	2018-09-23	Positive	Negative	1	1	0	2018-10-30		#NUM!	#NUM!	0	0	0
818	Malay	1955-10-11	2018-10-05	2018-09-18	Positive	Positive	1	1	1	2018-10-23		#NUM!	#NUM!	0	0	0
819	Chinese	1949-06-29	2018-10-05	2018-09-18	Positive	Positive	1	1	1	2018-10-15	2018-11-07	33	832	0	0	0	Tubular Adenoma
820	Chinese	1968-09-01	2018-10-09	2018-09-29	Positive	Negative	1	1	0			#NUM!	#NUM!	0	0	0
821	Chinese	1950-03-22	2018-10-12	2018-09-30	Positive	Negative	1	1	0	2018-11-08	2018-12-06	55	824	0	0	1	Diverticular Disease
822	Chinese	1956-12-07	2018-10-12	2018-09-30	Negative	Positive	1	1	0			#NUM!	#NUM!	0	0	0
823	Chinese	1954-05-29	2018-10-13	30/09/2018	Positive	Negative	1	1	0	2018-10-23	2018-11-27	45	773	0	1	0	Tubulovillous adenoma
824	Chinese	1957-08-29	2018-10-13	30/09/2018	Positive	Positive	1	1	1	2018-10-23		#NUM!	#NUM!	0	0	0
825	Chinese	1966-09-30	2018-10-13	30/09/2018	Positive	Negative	1	1	0	2018-10-29	2018-12-19	67	626	0	0	0	Hyperplastic Polyp
826	Chinese	1939-12-14	2018-10-13	30/09/2018	Positive		1	0	0			#NUM!	#NUM!	0	0	0
827	Chinese	1961-11-22	2018-10-16	01/10/2018	Negative	Positive	1	1	0			#NUM!	#NUM!	0	0	0
828	Chinese	1958-01-07	2018-10-16	2018-10-02	Negative	Positive	1	1	0	2018-11-13	2018-11-22	37	730	0	0	0	Tubular adenoma 3
829	Chinese	1953-04-14	2018-10-16	2018-10-02	Positive	Negative	1	1	0	2018-10-25	2018-11-16	31	787	0	0	1	Polypoid colonic mucosa
830	Chinese	1966-05-24	2018-10-16	2018-10-02	Positive	Negative	1	1	0	2018-10-26	2018-11-28	43	630	0	0	1	Normal colonoscopy
831	Chinese	1965-05-25	2018-10-16	2018-09-30	Negative	Positive	1	1	0	2018-10-25	2018-12-03	48	642	0	0	1	Normal colonoscopy
832	Chinese	1953-05-15	2018-10-16	2018-10-01	Positive	Negative	1	1	0	2018-10-25	2018-10-30	14	785	0	0	1	Normal colonoscopy
833	Chinese	1946-03-07	2018-10-21	2018-10-02	Negative	Positive	1	1	0	2018-10-26	2019-01-15	86	874	0	0	0	Tubular Adenoma 2
834	Chinese	19/03/1947	2018-10-21	2018-09-30	Negative	Positive	1	1	0	2018-10-26	2018-12-04	44	860	0	0	1	Diverticular Disease
835	Chinese	31/10/1952	2018-10-21	2018-09-30	Negative	Positive	1	1	0	2018-11-13	2018-11-28	38	792	0	0	1	Haemorrid
836	Chinese	14/06/1966	2018-10-21	2018-10-06	Positive	Negative	1	1	0	2018-11-13	2018-11-19	29	629	0	0	0	Hyperplastic polyp
837	Chinese	02/07/1950	2018-10-21	2018-09-30	Negative	Positive	1	1	0	2018-10-26	2018-11-30	40	820	0	0	1	Diverticular Disease
838	Chinese	1945-09-30	2018-10-24	2018-10-07	Negative	Positive	1	1	0	2018-11-05	2018-11-07	14	877	0	0	1	Normal colonoscopy
839	Chinese	1958-01-19	2018-10-24	2018-10-06	Negative	Positive	1	1	0	2018-10-29	2019-01-02	70	731	0	0	1	Diverticular Disease
840	Malay	1952-04-02	2018-10-24	2018-10-07	Positive	Negative	1	1	0	2018-10-30	2018-12-26	63	800	0	0	1	Polypoid mucosa
841	Chinese	1962-05-21	2018-10-24	2018-10-07	Positive	Negative	1	1	0	2018-10-29	2019-02-20	119	680	0	0	1	Diverticular Disease
842	Chinese	1957-09-21	2018-10-25	2018-10-08	Positive	Negative	1	1	0			#NUM!	#NUM!	0	0	0
843	Chinese	1957-03-13	2018-10-25	2018-10-08	Positive	Negative	1	1	0	2018-11-20	2019-11-29	400	752	0	0	0	Hyperplastic polyp
844	Chinese	1939-01-01	2018-10-25	2018-10-09	Positive	Positive	1	1	1	2018-10-30		#NUM!	#NUM!	0	0	0
845	Chinese	1955-02-12	2018-10-25	2018-10-08	Negative	Positive	1	1	0			#NUM!	#NUM!	0	0	0
846	Chinese	1949-04-18	2018-10-25	2018-10-07	Negative	Positive	1	1	0			#NUM!	#NUM!	0	0	0
847	Chinese	1959-02-12	2018-10-25	2018-10-07	Negative	Positive	1	1	0	2018-11-20		#NUM!	#NUM!	0	0	0
848	Chinese	1956-04-24	2018-10-25	2018-10-08	Negative	Positive	1	1	0	2018-11-20	2018-12-03	39	751	0	0	1	Haemorrid
849	Chinese	1958-02-28	2018-10-25	2018-10-08	Negative	Positive	1	1	0	2018-11-20	2018-12-03	39	729	0	0	0	Tubular Adenoma2
850	Chinese	1951-09-17	2018-10-25	2018-10-09	Positive		1	0	0			#NUM!	#NUM!	0	0	0
851	Chinese	1959-05-03	2018-10-25	2018-10-07	Positive	Negative	1	1	0			#NUM!	#NUM!	0	0	0
852	Chinese	1955-10-03	2018-10-25	2018-10-07	Positive	Positive	1	1	1	2018-11-20	2018-11-22	28	757	0	0	0	Tubular Adenoma
853	Chinese	1955-06-07	2018-09-25	2018-10-08	Negative	Positive	1	1	0	2018-11-08	2018-12-31	97	762	0	0	1	Diverticular Disease
854	Chinese	1941-12-08	2018-10-29	2018-10-12	Positive	Negative	1	1	0	2018-11-09		#NUM!	#NUM!	0	0	0
855	Chinese	1953-11-30	2018-10-29	2018-10-09	Negative	Positive	1	1	0			#NUM!	#NUM!	0	0	0
856	Chinese	1963-04-24	2018-10-31	2018-10-09	Negative	Positive	1	1	0	2018-11-08	2018-12-28	58	668	0	0	1	Normal colonoscopy
857	Chinese	1948-10-14	2018-10-31	2018-10-13	Positive	Positive	1	1	1	2018-11-08		#NUM!	#NUM!	0	0	0
858	Chinese	1961-11-14	2018-10-31	2018-10-08	Negative	Positive	1	1	0	2018-11-08	2018-12-24	54	685	0	0	1	Diverticular Disease
859	Indian	1956-12-10	2018-11-07	2018-10-14	Negative	Positive	1	1	0			#NUM!	#NUM!	0	0	0
860	Chinese	1965-10-29	2018-11-07	2018-10-19	Positive	Positive	1	1	1			#NUM!	#NUM!	0	0	0
861	Chinese	1965-07-29	2018-11-07	2018-10-15	Positive	Negative	1	1	0	2018-11-23	2019-02-19	104	642	0	0	1	Normal colonoscopy
862	Chinese	1935-05-11	2018-11-08	2018-10-13	Negative	Positive	1	1	0	2018-11-12	2018-11-28	20	1002	0	0	0	Tubular Adenoma5
863	Chinese	1950-11-25	2018-11-08	2018-10-15	Negative	Positive	1	1	0	2018-11-16	2019-03-26	138	820	0	0	0	Tubular Adenoma
864	Chinese	1941-09-25	2018-11-08	2018-10-15	Positive	Positive	1	1	1	2018-11-12		#NUM!	#NUM!	0	0	0
865	Chinese	1950-05-29	2018-11-08	2018-10-19	Positive	Negative	1	1	0	2018-11-27		#NUM!	#NUM!	0	0	0
866	Chinese	1959-07-26	2018-11-08	2018-10-14	Positive	Negative	1	1	0	2018-11-20	2018-11-23	15	711	0	0	0	Tubular Adenoma
867	Chinese	1944-08-05	2018-11-08	2018-10-14	Positive	Negative	1	1	0	2018-11-16	2019-01-08	61	893	0	0	1	Normal colonoscopy
868	Chinese	1965-04-17	2018-11-08	2018-10-16	Positive	Negative	1	1	0	2018-12-24	2019-03-15	127	646	0	0	1	Diverticular disease
869	Chinese	1946-12-29	2018-11-08	2018-10-15	Negative	Positive	1	1	0			#NUM!	#NUM!	0	0	0
870	Chinese	1939-11-30	2018-11-08	2018-10-20	Positive	Negative	1	1	0			#NUM!	#NUM!	0	0	0
871	Chinese	1961-09-07	2018-11-08	2018-10-16	Negative	Positive	1	1	0	2018-12-04		#NUM!	#NUM!	0	0	0
872	Chinese	1961-06-10	2018-11-08	2018-01-14	Positive	Negative	1	1	0	2018-11-23	2019-03-27	139	693	0	0	1	Normal colonoscopy
873	Chinese	1956-04-09	2018-11-08	2018-10-15	Negative	Positive	1	1	0			#NUM!	#NUM!	0	0	0
874	Chinese	1943-06-29	2018-11-08	2018-10-16	Positive	Positive	1	1	1	2018-11-16	2019-03-05	117	908	0	0	0	Tubular Adenoma3
875	Chinese	1966-06-06	2018-11-08	2018-10-19	Positive		1	0	0	2018-11-20		#NUM!	#NUM!	0	0	0
876	Chinese	1964-05-16	2018-11-08	2018-10-19	Positive	Negative	1	1	0	2018-11-19	2018-12-31	53	655	0	0	1	Diverticular disease
877	Chinese	1959-11-18	2018-11-08	2018-10-14	Positive	Negative	1	1	0			#NUM!	#NUM!	0	0	0
878	Malay	1936-01-01	2018-11-08	2018-10-15	Positive	Negative	1	1	0	2018-11-23		#NUM!	#NUM!	0	0	0
879	Chinese	1946-08-11	2018-11-08	2018-10-15	Negative	Positive	1	1	0	2018-11-23	2019-01-02	55	868	0	0	1	Normal colonoscopy
880	Chinese	1924-05-04	2018-11-10	2018-10-21	Positive	Negative	1	1	0	2018-11-22		#NUM!	#NUM!	0	0	0
881	Chinese	1941-12-01	2018-11-10	2018-10-14	Positive	Positive	1	1	1	2018-11-23	2019-01-29	80	925	0	0	0	Tubular Adenoma
882	Chinese	1946-04-24	2018-11-10	2018-10-19	X	X	0	0	0			#NUM!	#NUM!	0	0	0
883	Chinese	1946-09-20	2018-11-10	2018-10-22	Positive	Negative	1	1	0	2018-11-19	2019-02-13	95	868	0	0	1	Polypoid colonic mucosa
884	Chinese	1949-09-10	2018-11-10	2018-10-21	X	X	0	0	0			#NUM!	#NUM!	0	0	0
885	Chinese	1947-05-02	2018-11-10	2018-10-21	Positive	Positive	1	1	1	2018-11-23	2019-02-18	100	861	0	0	1	Normal colonoscopy
886	Chinese	1947-02-18	2018-11-10	2018-10-16	Positive	Negative	1	1	0	2018-11-22	2019-01-18	69	863	0	0	0	Tubular Adenoma
887	Chinese	1951-07-15	2018-11-10	2018-10-20	Negative	Positive	1	1	0	2018-11-19	2019-01-04	55	809	0	0	0	Tubular Adenoma
888	Chinese	1953-03-13	2018-11-10	2018-10-14	Negative	Positive	1	1	0	2018-11-23	2019-01-15	66	790	0	0	1	Divertcular disease
889	Chinese	1954-03-25	2018-11-10	23/10/2018	Positive		1	0	0	2018-11-19	2019-03-27	137	780	0	0	1	Melanosis Coli
890	Other	1954-07-26	2018-11-10	2018-10-19	Positive	Negative	1	1	0	2018-11-19	2019-01-09	60	773	0	0	0	Tubular Adenoma2
891	Chinese	1955-01-14	2018-11-10	2018-10-21	Positive	Negative	1	1	0	2018-12-03	2019-02-22	104	769	0	0	1	Divertcular disease
892	Chinese	1948-01-17	2018-11-10	2018-10-23	Positive	Negative	1	1	0	2018-11-29		#NUM!	#NUM!	0	0	0
893	Chinese	1951-09-15	2018-11-10	2018-10-22	Positive	Negative	1	1	0			#NUM!	#NUM!	0	0	0
894	Chinese	1956-09-27	2018-11-10	2018-10-21	Positive	Negative	1	1	0	2018-11-26	2019-01-11	62	747	0	0	0	Tubular Adenoma
895	Chinese	1949-02-14	2018-11-10	2018-10-20	Negative	Positive	1	1	0	2018-11-30	2019-01-08	59	838	0	0	1	Divertcular disease
896	Chinese	1961-05-09	2018-11-10	2018-10-21	Positive	Negative	1	1	0			#NUM!	#NUM!	0	0	0
897	Chinese	1964-10-30	2018-11-10	2018-10-23	Negative	Positive	1	1	0	2018-11-30	2018-12-06	26	649	0	0	0	Tubular Adenoma
898	Chinese	1968-07-05	2018-11-10	2018-10-21	Positive	Negative	1	1	0			#NUM!	#NUM!	0	0	0
899	Chinese	1968-08-05	2018-11-10	2018-10-21	Positive	Positive	1	1	1	2018-11-26	2018-12-24	44	604	0	0	0	Tubular Adenoma
900	Chinese	1968-05-06	2018-11-10	2018-10-21	Positive	Negative	1	1	0			#NUM!	#NUM!	0	0	0
901	Chinese	1968-09-14	2018-11-10	2018-10-22	Negative	Positive	1	1	0			#NUM!	#NUM!	0	0	0
902	Chinese	1937-10-28	2018-11-16	2018-10-27	Positive	Negative	1	1	0	2018-11-30		#NUM!	#NUM!	0	0	0
903	Chinese	1943-09-04	2018-11-16	2018-10-26	Positive	Negative	1	1	0	2018-11-23	+U871	#VALUE!	#VALUE!	0	0	0
904	Chinese	1955-07-24	2018-11-16	2018-10-27	Positive	Negative	1	1	0	2018-11-30	2018-12-05	19	760	0	0	1	Normal colonoscopy
905	Chinese	1957-09-02	2018-11-16	2018-10-26	Positive	Negative	1	1	0	2018-11-29		#NUM!	#NUM!	0	0	0
906	Chinese	1950-09-07	2018-11-16	2018-10-26	Negative	Positive	1	1	0			#NUM!	#NUM!	0	0	0
907	Chinese	1968-02-01	2018-11-16	2018-10-22	Negative	Positive	1	1	0			#NUM!	#NUM!	0	0	0
908	Chinese	1964-10-18	2018-11-16	2018-10-27	Positive	Negative	1	1	0			#NUM!	#NUM!	0	0	0
909	Chinese	1963-03-26	2018-11-16	2018-10-26	Positive	Negative	1	1	0			#NUM!	#NUM!	0	0	0
910	Chinese	1951-12-01	2018-11-20	28/10/2018	Positive	Positive	1	1	1	2018-11-30		#NUM!	#NUM!	0	0	0
911	Chinese	1939-07-14	2018-11-20	28/10/2018	Negative	Positive	1	1	0	2018-11-30		#NUM!	#NUM!	0	0	0
912	Chinese	1956-11-26	2018-11-20	28/10/2018	Negative	Positive	1	1	0	2018-11-30	2019-01-22	63	745	0	0	1	Normal colonoscopy
913	Chinese	1941-09-04	2018-11-20	28/10/2018	Positive	Positive	1	1	1	2018-11-30	2019-01-29	70	928	0	0	1	Normal colonoscopy
914	Chinese	1966-06-03	2018-11-20	28/10/2018	Positive	Negative	1	1	0			#NUM!	#NUM!	0	0	0
915	Chinese	1966-10-14	2018-11-20	28/10/2018	Positive	Positive	1	1	1	2018-12-04	2018-12-13	23	625	0	0	0	Adenomatous polyp
916	Chinese	30/07/1944	2018-11-23	2018-10-28	Negative	Positive	1	1	0	2018-12-03	2019-01-04	42	893	0	1	0	Sessile serrated adenoma
917	Chinese	06/10/1959	2018-11-23	2018-10-30	Negative	Positive	1	1	0	2018-12-03	2019-01-09	47	711	0	0	0	Tubular Adenoma2
918	Chinese	02/02/1947	2018-11-23	2018-10-29	Positive	Negative	1	1	0	2018-12-27	2019-02-18	87	864	0	1	0	Tubulovillous adenoma
919	Chinese	04/05/1947	2018-11-23	2018-10-30	Positive	Positive	1	1	1			#NUM!	#NUM!	0	0	0
920	Chinese	28/05/1962	2018-11-23	2018-10-22	Negative	Positive	1	1	0			#NUM!	#NUM!	0	0	0
921	Chinese	1964-05-02	2018-11-26	2018-11-04	Positive	Negative	1	1	0			#NUM!	#NUM!	0	0	0
922	Chinese	1968-01-14	2018-11-26	2018-10-30	Negative	Positive	1	1	0	2019-01-04		#NUM!	#NUM!	0	0	0
923	Other	1955-09-30	2018-11-26	2018-11-04	Positive	Negative	1	1	0	2018-12-03		#NUM!	#NUM!	0	0	0
924	Chinese	1948-08-17	2018-11-26	2018-11-04	Positive	Negative	1	1	0			#NUM!	#NUM!	0	0	0
925	Chinese	1947-04-26	2018-11-29	2018-11-05	Negative	Positive	1	1	0	2018-12-07	2019-04-09	131	863	0	0	1	Polypoid colonic mucosa
926	Chinese	1952-02-10	2018-11-29	2018-11-05	Positive	Negative	1	1	0			#NUM!	#NUM!	0	0	0
927	Chinese	1961-05-10	2018-11-29	2018-11-05	Positive	Negative	1	1	0	2018-12-28	2019-02-26	89	693	0	0	0	Tubular Adenoma
928	Chinese	1955-09-16	2018-11-29	2018-11-01	Negative	Positive	1	1	0	2018-12-07		#NUM!	#NUM!	0	0	0
929	Chinese	1968-02-01	2018-12-04	2018-11-06	Positive	Negative	1	1	0			#NUM!	#NUM!	0	0	0
930	Chinese	1957-03-17	2018-12-04	2018-11-05	Negative	Positive	1	1	0	2018-12-13	2019-01-18	45	742	0	0	0	Unable to retrive polyp,lost in solid stools
931	Chinese	1936-12-28	2018-12-04	2018-11-06	Positive	Positive	1	1	1	2018-12-28		#NUM!	#NUM!	0	0	0
932	Chinese	1968-05-24	2018-12-04	2018-11-09	Positive	Positive	1	1	1	2018-12-11	2019-02-21	79	608	0	1	0	Tubulovillous adenoma	Tubular Adenoma
933	Chinese	1958-09-12	2018-12-04	2018-11-06	Positive	Negative	1	1	0	2018-12-24	2019-01-25	52	724	0	0	1	Normal colonoscopy
934	Chinese	1960-05-19	2018-12-04	2018-11-06	Negative	Positive	1	1	0	2018-12-13	2019-02-18	76	704	0	0	1	Normal colonoscopy
935	Chinese	1959-05-27	2018-12-04	2018-11-10	Positive	Negative	1	1	0	2018-12-14		#NUM!	#NUM!	0	0	0
936	Chinese	1956-02-11	2018-12-04	2018-11-06	Negative	Positive	1	1	0	2018-12-14		#NUM!	#NUM!	0	0	0
937	Malay	1947-03-13	2018-12-04	2018-11-09	Positive	Positive	1	1	1	2018-12-17	2019-01-18	45	862	0	0	0	Tubular Adenoma
938	Chinese	1963-10-07	2018-12-05	11/11/2018	Negative	Positive	1	1	0	2018-12-14	2019-02-12	69	664	0	0	1	Diverticular Disease
939	Chinese	1939-03-14	2018-12-05	12/11/2018	Positive	Positive	1	1	1	2018-12-13	2019-02-11	68	958	0	0	0	Tubular Adenoma
940	Chinese	1963-05-24	2018-12-05	11/11/2018	Positive	Positive	1	1	1	2019-01-04	2019-02-12	69	668	0	0	0	Inflammatory polyp
941	Chinese	1968-11-16	2018-12-05	11/11/2018	Positive	Positive	1	1	1	2018-12-13	2019-01-28	54	602	0	0	0	Tubular Adenoma
942	Chinese	1951-01-18	2018-12-05	11/11/2018	Negative	Positive	1	1	0	2018-12-13		#NUM!	#NUM!	0	0	0
943	Malay	1950-12-11	2018-12-05	12/11/2018	Positive	Negative	1	1	0	2018-12-13	2019-01-21	47	817	0	0	1	Diverticular Disease
944	Chinese	1968-07-14	2018-12-05	11/11/2018	Negative	Positive	1	1	0	2018-12-17	2019-01-30	56	606	0	0	1	Normal colonoscopy
945	Chinese	1956-05-26	2018-12-05	09/11/2018	Negative	Positive	1	1	0	2018-12-17		#NUM!	#NUM!	0	0	0
946	Chinese	1946-03-29	2018-12-05	12/11/2018	Positive	Negative	1	1	0			#NUM!	#NUM!	0	0	0
947	Chinese	1949-01-12	2018-12-05	11/11/2018	Positive	Positive	1	1	1			#NUM!	#NUM!	0	0	0
948	Chinese	1968-04-26	2018-12-05	12/11/2018	Positive	Negative	1	1	0			#NUM!	#NUM!	0	0	0
949	Indian	1967-12-28	2018-12-05	11/11/2018	Positive	Negative	1	1	0	2018-12-10	2019-01-16	42	612	0	0	1	Normal colonoscopy
950	Chinese	1966-05-12	2018-12-07	2018-11-17	Positive	Negative	1	1	0	2018-12-28	2019-01-16	40	632	0	0	1	Normal colonoscopy
951	Chinese	1961-08-05	2018-12-07	2018-11-12	Negative	Positive	1	1	0	2018-12-20		#NUM!	#NUM!	0	0	0
952	Chinese	1964-04-11	2018-12-07	2018-11-12	Negative	Positive	1	1	0			#NUM!	#NUM!	0	0	0
953	Chinese	1951-04-11	2018-12-07	13/112/018	Positive	Negative	1	1	0	2019-01-10		#NUM!	#NUM!	0	0	0
954	Chinese	1967-06-28	2018-12-07	2018-11-17	Positive	Positive	1	1	1			#NUM!	#NUM!	0	0	0
955	Chinese	1968-03-17	2018-12-10	2018-11-18	Positive	Negative	1	1	0	2018-12-27	2019-02-15	67	610	0	1	0	No specific pathology & sessile serrated polyp
956	Chinese	1966-04-22	2018-12-13	25/11/2018	Negative	Positive	1	1	0	2018-12-18	2019-01-18	36	632	0	0	0	Tubular Adenoma2
957	Chinese	1953-11-22	2018-12-13	25/11/2018	Positive	Positive	1	1	1	2018-12-27	2019-03-04	81	783	0	0	1	Mild acute ileitis
958	Chinese	1961-01-10	2018-12-13	25/11/2018	Negative	Positive	1	1	0	2018-12-27	2019-02-18	67	697	0	0	1	Diverticular Disease
959	Chinese	1957-03-12	2018-12-13	25/11/2018	Positive	Negative	1	1	0	2018-12-28	2019-01-15	33	742	0	0	1	Normal colonoscopy
960	Chinese	1956-07-13	2018-12-13	27/11/2018	Positive	Negative	1	1	0			#NUM!	#NUM!	0	0	0
961	Chinese	1957-06-18	2018-12-13	25/11/2018	Positive	Positive	1	1	1			#NUM!	#NUM!	0	0	0
962	Chinese	1952-02-23	2018-12-13	25/11/2018	Negative	Positive	1	1	0	2018-12-21		#NUM!	#NUM!	0	0	0
963	Chinese	1968-08-28	2018-12-13	27/11/2018	Positive	Negative	1	1	0	2018-12-28	2019-01-23	41	604	0	0	1	Diverticular Disease
964	Chinese	1966-02-25	2018-12-13	18/11/2018	Negative	Positive	1	1	0	2019-03-07		#NUM!	#NUM!	0	0	0
965	Malay	1967-09-06	2018-12-13	20/11/2018	Positive	Negative	1	1	0	2018-12-27	2019-02-14	63	617	0	0	1	Normal colonoscopy
966	Chinese	1948-11-26	2018-12-13	25/11/2018	Positive	Positive	1	1	1			#NUM!	#NUM!	0	0	0
967	Chinese	1948-03-08	2018-12-13	26/11/2018	Positive	Negative	1	1	0			#NUM!	#NUM!	0	0	0
968	Chinese	1966-06-05	2018-12-13	2018-11-26	Positive	Positive	1	1	1	2018-12-17		#NUM!	#NUM!	0	0	0
969	Chinese	1966-04-10	2018-12-14	2018-12-02	Positive	Negative	1	1	0	2018-12-28	2019-01-23	40	633	0	0	1	Diverticular Disease
970	Chinese	1954-09-30	2018-12-14	2018-12-04	Negative	Positive	1	1	0			#NUM!	#NUM!	0	0	0
971	Other	1962-11-10	2018-12-14	2018-11-27	Negative	Positive	1	1	0	2018-12-31	2019-02-01	49	674	0	0	0	Tubular Adenoma2
972	Chinese	1947-04-14	2018-12-14	2018-11-27	Negative	Positive	1	1	0	2018-10-16		#NUM!	#NUM!	0	0	0
973	Chinese	1941-02-07	2018-12-14	2018-12-02	Positive	Positive	1	1	1	2018-12-31		#NUM!	#NUM!	0	0	0
974	Chinese	1951-09-04	2018-12-18	2018-12-02	Negative	Positive	1	1	0	2019-01-03	2019-03-08	80	810	0	0	1	Diverticular Disease
975	Chinese	1957-10-14	2018-12-18	2018-12-03	Positive	Negative	1	1	0	2019-01-07	2019-03-27	99	737	0	0	1	Normal colonoscopy
976	Indian	1967-12-31	2018-12-19	2018-12-10	Negative	Positive	1	1	0	2019-01-04	2019-02-12	55	613	0	0	0	Tubular Adenoma
977	Chinese	1953-06-19	2018-12-19	2018-12-07	Negative	Positive	1	1	0	2019-01-04	2019-01-09	21	786	0	0	0	Tubular Adenoma2
978	Chinese	1952-10-13	2018-12-19	2018-12-07	Positive	Negative	1	1	0	2019-01-25	2019-03-05	76	796	0	0	0	Tubular Adenoma
979	Chinese	1952-03-24	2018-12-19	2018-12-08	Positive	Positive	1	1	1	2019-01-04	2019-01-16	28	801	0	0	0	Tubular Adenoma2
980	Chinese	1967-06-22	2018-12-19	2018-12-12	Negative	Positive	1	1	0			#NUM!	#NUM!	0	0	0
981	Chinese	1938-03-01	2018-12-19	2018-12-03	Negative	Positive	1	1	0			#NUM!	#NUM!	0	0	0
982	Chinese	1967-03-25	2018-12-19	2018-12-04	Negative	Positive	1	1	0			#NUM!	#NUM!	0	0	0
983	Chinese	1938-10-03	2018-12-19	2018-12-09	Positive	Negative	1	1	0			#NUM!	#NUM!	0	0	0
984	Chinese	1967-08-15	2018-12-19	2018-12-11	Positive	Negative	1	1	0	2019-01-11		#NUM!	#NUM!	0	0	0
985	Chinese	1945-11-24	2018-12-20	2018-12-09	Negative	Positive	1	1	0	2019-01-08		#NUM!	#NUM!	0	0	0
986	Chinese	1940-02-10	2018-12-20	2018-12-11	Positive	Positive	1	1	1	2019-01-08		#NUM!	#NUM!	0	0	0
987	Chinese	1954-08-01	2018-12-20	2018-12-10	Positive	Negative	1	1	0	2019-01-10	2019-02-27	69	774	0	0	0	Tubular Adenoma
988	Chinese	1967-07-25	2018-12-20	2018-12-10	Positive	Negative	1	1	0	2019-01-10	2019-01-25	36	618	0	0	0	Hyperplastic polyp
989	Other	1955-07-30	2018-12-28	2018-12-18	Positive	Negative	1	1	0	2018-12-14		#NUM!	#NUM!	0	0	0
990	Chinese	1959-05-04	2018-12-28	2018-12-18	Negative	Positive	1	1	0			#NUM!	#NUM!	0	0	0
991	Chinese	1964-04-11	2018-12-28	2018-12-16	Negative	Positive	1	1	0			#NUM!	#NUM!	0	0	0
992	Chinese	1962-08-11	2018-12-28	2018-12-17	Positive	Positive	1	1	1	2019-01-11	2019-01-22	25	677	0	0	0	mucinous carcinoma
993	Chinese	1962-01-06	2018-12-28	2018-12-18	Positive	Negative	1	1	0			#NUM!	#NUM!	0	0	0
994	Chinese	1962-07-03	2018-12-28	2018-12-18	Negative	Positive	1	1	0	2019-01-29		#NUM!	#NUM!	0	0	0
995	Malay	1941-11-08	2018-12-29	2018-12-19	Positive	Negative	1	1	0			#NUM!	#NUM!	0	0	0
996	Indian	1967-04-13	2018-12-14	2018-12-06	Negative	Positive	1	1	0	2019-01-14	2019-01-17	34	621	0	0	1	Diverticular Disease
997	Chinese	1950-09-10	2018-12-04	2018-11-05	Negative	Positive	1	1	0	2018-12-10	2018-12-21	17	819	0	0	0	Tubular Adenoma
998	Chinese	1968-09-08	2018-12-13	2018-11-25	Negative	Positive	1	1	0	2019-01-14	2019-03-27	104	606	0	0	1	Normal colonoscopy
999	Chinese	1966-05-31	2019-01-08	24/12/2018	Positive	X	1	0	0	2019-01-11		#NUM!	#NUM!	0	0	0
1000	Chinese	1960-06-18	2019-01-08	17/12/2018	Negative	Positive	1	1	0	2019-01-11	2019-03-26	77	705	0	1	0	Sessile Serrated Adenoma
1001	Chinese	1957-08-16	2019-01-08	23/12/2018	Positive	X	1	0	0	2019-01-15	2019-03-07	58	738	0	0	0	Tubular Adenoma
1002	Chinese	1967-01-08	2019-01-08	18/12/2018	Negative	Positive	1	1	0	2019-01-17	2019-03-11	62	626	0	0	0	Tubular Adenoma
1003	Chinese	1946-01-01	2019-01-08	09/11/2018	Positive	Positive	1	1	1	2019-01-18	2019-02-12	35	877	0	0	0	Tubular Adenoma
1004	Chinese	1956-12-31	2019-01-08	28/12/2018	Negative	Positive	1	1	0			#NUM!	#NUM!	0	0	0
1005	Chinese	1956-05-28	2019-01-08	14/10/2018	Negative	Positive	1	1	0	2019-01-22	2019-03-21	72	753	0	0	1	Normal Colonoscopy
1006	Chinese	1951-02-03	2019-01-08	21/12/2018	Negative	Positive	1	1	0			#NUM!	#NUM!	0	0	0
1007	Chinese	1949-08-25	2019-01-10	2018-12-25	Positive	Negative	1	1	0	2019-02-12	2019-04-30	110	836	0	0	0	Tubular Adenoma
1008	Chinese	1968-07-20	2019-01-10	2018-12-23	Positive	Negative	1	1	0	2019-01-22	2019-02-01	22	606	0	0	1	A small eternal skin tag
1009	Chinese	1957-09-18	2019-01-10	2018-12-21	Negative	Positive	1	1	0	2019-01-22	2019-01-31	21	736	0	0	0	Tubular Adenoma
1010	Chinese	1952-07-01	2019-01-10	2018-12-21	Positive	Positive	1	1	1	2019-01-29	2019-03-01	50	800	1	0	0	Adenocarcinoma
1011	Chinese	1948-02-14	2019-01-10	2018-12-23	Positive	Positive	1	1	1			#NUM!	#NUM!	0	0	0
1012	Chinese	1967-08-02	2019-01-10	2018-12-24	Positive	Negative	1	1	0	2019-01-25		#NUM!	#NUM!	0	0	0
1013	Chinese	1965-05-27	2019-01-10	2018-12-25	Positive	Positive	1	1	1	2019-01-18	2019-01-22	12	643	1	0	0	Adenocarcinoma
1014	Chinese	1941-10-22	2019-01-10	2018-12-24	Negative	Positive	1	1	0			#NUM!	#NUM!	0	0	0
1015	Chinese	1966-12-31	2019-01-10	2018-12-24	Negative	Positive	1	1	0			#NUM!	#NUM!	0	0	0
1016	Chinese	1949-03-13	2019-01-10	2018-12-24	Positive	Negative	1	1	0			#NUM!	#NUM!	0	0	0
1017	Chinese	1951-08-12	2019-01-10	2018-10-19	Positive	Negative	1	1	0	2019-02-13	2019-02-28	49	810	0	0	0	Tubular Adenoma	Polypoid Mucosa
1018	Chinese	1958-03-24	2019-01-10	2018-12-23	Positive	Positive	1	1	1			#NUM!	#NUM!	0	0	0
1019	Philippine	1964-03-14	2019-01-10	2018-12-21	Positive	Negative	1	1	0	2019-01-29	2019-02-22	43	659	0	0	1	Diverticulars Disease
1020	Chinese	1961-10-02	2019-01-10	21/12/018	Positive	Negative	1	1	0	2019-01-25	2019-02-26	47	688	0	0	1	Normal Colonoscopy
1021	Indian	1959-07-02	2019-01-11	2018-12-09	Positive	Positive	1	1	1	2019-01-31		#NUM!	#NUM!	0	0	0
1022	Chinese	1966-11-01	18/01/2019	30/12/2018	Negative	Positive	1	1	0			#NUM!	#NUM!	0	0	0
1023	Chinese	1942-01-21	18/01/2019	05/01/2019	Negative	Positive	1	1	0	2019-02-01		#NUM!	#NUM!	0	0	0
1024	Chinese	1948-09-13	18/01/2019	02/12/2018	Positive	Positive	1	1	1	2019-02-01	2019-02-12	25	844	0	0	0	Tubular Adenoma
1025	Chinese	1956-11-02	18/01/2019	31/12/2018	Positive	Negative	1	1	0			#NUM!	#NUM!	0	0	0
1026	Chinese	1956-06-28	18/01/2019	31/12/2018	Positive	Negative	1	1	0	2019-01-25	2019-03-26	67	752	0	0	0	Tubular Adenoma
1027	Chinese	1954-09-12	21/01/2019	2019-01-01	Positive	Positive	1	1	1	2019-02-01	2019-02-26	36	773	0	0	0	Focal active cryptitis	Tubular Adenoma
1028	Chinese	1960-11-10	2019-01-23	2019-01-16	Negative	Positive	1	1	0	2019-01-29	2019-02-28	36	699	0	0	0	Tubular Adenoma
1029	Chinese	1955-01-21	2019-01-23	2019-01-15	Negative	Positive	1	1	0			#NUM!	#NUM!	0	0	0
1030	Chinese	1960-03-15	13/02/2019	27/01/2019	Positive	Negative	1	1	0	2019-02-15		#NUM!	#NUM!	0	0	0
1031	Chinese	1936-01-01	13/02/2019	28/01/2019	Positive	Negative	1	1	0			#NUM!	#NUM!	0	0	0
1032	Chinese	1946-11-12	13/02/2019	04/02/2019	Positive	Positive	1	1	1	2019-03-04	2019-04-17	63	869	0	1	0	Tubulovillous adenoma	Carcinoma
1033	Chinese	1966-02-25	13/02/2019	04/02/2019	Positive	Negative	1	1	0			#NUM!	#NUM!	0	0	0
1034	Chinese	1941-04-15	2019-02-15	2019-02-15	Positive	Positive	1	1	1			#NUM!	#NUM!	0	0	0
1035	Chinese	1955-05-12	2019-02-20	2019-02-10	Positive	Negative	1	1	0	2019-02-21	2019-04-22	61	767	0	0	1	Normal Colonoscopy
1036	Indian	1944-02-03	2019-02-22	10/02/2019	Negative	Positive	1	1	0	2019-02-28	2019-03-19	25	901	0	0	1	Haemorrid	Diverticualars Disease
1037	Chinese	1955-08-01	2019-02-26	15/02/2019	Positive	Positive	1	1	1	2019-03-07	2019-05-06	69	765	0	0	1	Diverticulars Disease
1038	Chinese	1939-06-23	2019-02-26	27/01/2019	Positive	Negative	1	1	0	2019-03-08		#NUM!	#NUM!	0	0	0
1039	Chinese	1948-04-11	2019-02-28	2019-02-22	Positive	Negative	1	1	0	2019-03-04	2019-04-22	53	852	0	0	1	Normal Colonoscopy
1040	Chinese	1968-05-25	2019-03-01	2019-02-22	Positive	Negative	1	1	0	2019-03-08	2019-03-13	12	609	0	1	0	Sessile Serrated Adenoma
1041	Chinese	1954-01-24	2019-03-08	25/02/2019	Positive		1	0	0	2019-03-14	2019-03-20	12	781	0	0	1	Haemorrid
1042	Chinese	1945-02-19	2019-03-08	24/02/2019	Positive		1	0	0			#NUM!	#NUM!	0	0	0
1043	Chinese	03/01/1951	2019-03-08	01/03/2019	Positive		1	0	0			#NUM!	#NUM!	0	0	0
1044	Chinese	1955-11-04	2019-03-08	01/03/2019	Positive	Positive	1	1	1	18/03/2019		#NUM!	#NUM!	0	0	0
1045	Chinese	1954-02-02	2019-03-21	2019-03-04	Positive	Positive	1	1	1	2019-03-29	2019-06-04	75	784	0	0	0	Tubular Adenoma
1046	Chinese	1959-08-11	2019-03-21	2019-03-05	Positive	Negative	1	1	0	2019-03-27	2019-04-08	18	715	0	0	0	Tubular Adenoma
1047	Chinese	1951-08-27	2019-03-21	2019-03-04	Positive	Positive	1	1	1	2019-03-29	2019-06-11	82	813	0	0	0	Tubular Adenoma
1048	Chinese	1957-02-02	2019-03-21	2019-03-05	Positive	Negative	1	1	0	2019-04-09	2019-04-29	39	746	0	0	0	Tubular Adenoma
1049	Chinese	1964-01-23	2019-03-21	2019-03-04	Negative	Positive	1	1	0			#NUM!	#NUM!	0	0	0
1050	Chinese	1953-03-26	2019-03-21	2019-03-05	Positive		1	0	0	2019-03-29	2019-05-08	48	793	0	0	1	Normal Colonoscopy
1051	Chinese	1948-05-27	2019-03-21	2019-03-04	Positive		1	0	0	2019-03-29	2019-06-04	75	852	0	0	1	Normal Colonoscopy
1052	Chinese	1943-07-25	2019-03-21	2019-03-04	Positive	Negative	1	1	0			#NUM!	#NUM!	0	0	0
1053	Malay	1940-01-18	2019-03-25	2019-03-05	Positive		1	0	0	2019-04-01	2019-05-08	44	951	0	0	0	Tubular Adenoma
1054	Chinese	1946-05-19	2019-03-29	2019-03-04	Negative	Positive	1	1	0	2019-05-31	2019-06-25	88	877	0	0	1	Colonic Mucosa	Tubular Adenoma
1055	Chinese	1954-08-01	2019-03-29	2019-03-08	Negative	Positive	1	1	0	2019-04-05		#NUM!	#NUM!	0	0	0
1056	Chinese	1946-05-01	2019-03-29	2019-03-05	Positive		1	0	0	2019-04-02	2019-05-08	40	876	0	0	0	Tubular Adenoma
1057	Chinese	1963-04-11	2019-03-29	2019-03-09	Positive	Negative	1	1	0	2019-04-02	2019-04-08	10	671	0	0	0	Tubular Adenoma
1058	Chinese	1962-05-23	2019-03-29	2019-03-20	Positive	Positive	1	1	1	2019-04-08	2019-06-07	70	684	0	1	0	Tubulovillous Adenoma
1059	Chinese	1950-01-10	2019-03-29	2019-03-09	Positive	Negative	1	1	0			#NUM!	#NUM!	0	0	0
1060	Chinese	1951-08-05	2019-03-29	2019-03-08	Positive		1	0	0			#NUM!	#NUM!	0	0	0
1061	Chinese	1969-10-08	2019-03-29	2019-03-04	Negative	Positive	1	1	0	2019-04-02		#NUM!	#NUM!	0	0	0
1062	Chinese	1944-06-11	2019-03-29	2019-03-09	Positive		1	0	0	2019-04-16		#NUM!	#NUM!	0	0	0
1063	Chinese	1968-07-10	2019-04-04	10/03/2019	Negative	Positive	1	1	0	2019-04-09	2019-04-25	21	609	0	0	1	Normal Colonoscopy
1064	Chinese	1952-03-31	2019-04-04	10/03/2019	Positive	Negative	1	1	0	2019-04-09	2019-06-13	70	806	0	0	1	Melanosis Coli
1065	Chinese	1953-10-21	2019-04-04	10/03/2019	Positive	Positive	1	1	1	2019-05-02	2019-08-02	120	789	1	0	0	Adenocarcinoma
1066	Chinese	1951-05-27	2019-04-04	10/03/2019	Positive	Negative	1	1	0			#NUM!	#NUM!	0	0	0
1067	Chinese	1968-03-11	2019-04-04	10/03/2019	Positive	Positive	1	1	1			#NUM!	#NUM!	0	0	0
1068	Chinese	1944-06-11	2019-05-03	07/03/2019	Positive		1	0	0			#NUM!	#NUM!	0	0	0
1069	Chinese	1948-07-01	2019-05-03	12/03/2019	Positive	Negative	1	1	0			#NUM!	#NUM!	0	0	0
1070	Chinese	1946-05-13	2019-05-03	10/03/2019	Negative	Positive	1	1	0	2019-05-04	2019-06-04	32	876	0	0	0	Inflammatory Polyp
1071	Chinese	1952-07-27	2019-05-03	10/03/2019	Positive	Positive	1	1	1			#NUM!	#NUM!	0	0	0
1072	Chinese	1960-07-29	2019-05-03	10/03/2019	Negative	Positive	1	1	0			#NUM!	#NUM!	0	0	0
1073	Chinese	1964-01-16	2019-05-03	04/03/2019	Negative	Positive	1	1	0			#NUM!	#NUM!	0	0	0
1074	Chinese	1964-06-27	2019-05-03	10/03/2019	Positive	Negative	1	1	0	2019-05-14	2019-06-06	34	659	0	0	0	Focal Active Colitis	Tubular Adenoma
1075	Chinese	1964-06-19	2019-05-03	12/03/2019	Positive	Positive	1	1	1	2019-05-31	2019-07-02	60	660	1	0	0	Tubular Adenoma	Adenocarcinoma
1076	Chinese	1968-10-12	2019-05-03	06/03/2019	Positive		1	0	0			#NUM!	#NUM!	0	0	0
1077	Chinese	1956-01-25	2019-05-09	2019-03-11	Negative	Positive	1	1	0	2019-05-24	2019-07-09	61	761	0	0	1	Polypoid Colonic Mucosa
1078	Chinese	1946-09-24	2019-05-09	2019-03-15	Positive	Positive	1	1	1	2019-05-10		#NUM!	#NUM!	0	0	0
1079	Chinese	1940-06-25	2019-05-09	2019-03-12	Positive	Negative	1	1	0	2019-05-31	2019-06-06	28	947	0	0	1	Normal Colonoscopy
1080	Chinese	1932-01-01	2019-05-09	2019-03-11	Positive	Negative	1	1	0	2019-05-10		#NUM!	#NUM!	0	0	0
1081	Chinese	1960-09-19	2019-05-09	2019-03-10	Negative	Positive	1	1	0			#NUM!	#NUM!	0	0	0
1082	Indian	1954-01-20	2019-05-09	2019-03-15	Positive	Negative	1	1	0	2019-05-28	2019-07-10	62	785	0	0	1	Normal Colonoscopy
1083	Chinese	1948-10-20	2019-05-09	2019-03-14	Negative	Positive	1	1	0	2019-05-28	2019-06-06	28	847	0	1	0	Tubular Adenoma	Serrated lesion favour hyperplastic polyp
1084	Malay	1940-08-26	2019-05-10	17/03/2019	Positive	Positive	1	1	1	2019-07-08		#NUM!	#NUM!	0	0	0
1085	Chinese	1936-01-01	2019-05-10	17/03/2019	Positive	Positive	1	1	1	2019-05-28	2019-05-30	20	1000	0	0	0	Tubular Adenoma
1086	Chinese	1951-10-17	2019-05-10	17/03/2019	Positive	Negative	1	1	0	2019-06-21	2019-07-09	60	812	0	0	1	Normal Colonoscopy
1087	Chinese	1943-12-11	2019-05-10	17/03/2019	Positive	Negative	1	1	0	2019-05-31		#NUM!	#NUM!	0	0	0
1088	Chinese	1942-12-17	2019-05-10	17/03/2019	Positive	Positive	1	1	1			#NUM!	#NUM!	0	0	0
1089	Chinese	1959-12-25	2019-05-10	17/03/2019	Negative	Positive	1	1	0	2019-05-31		#NUM!	#NUM!	0	0	0
1090	Chinese	1960-07-11	2019-05-10	16/03/2019	Positive	Negative	1	1	0	2019-06-03	2019-07-01	52	707	0	0	0	Tubular Adenoma	Hyperplastic Polyp
1091	Chinese	1948-01-31	2019-05-10	17/03/2019	Positive	Negative	1	1	0	2019-06-06		#NUM!	#NUM!	0	0	0
1092	Chinese	1966-01-18	2019-05-10	17/03/2019	Positive	Negative	1	1	0			#NUM!	#NUM!	0	0	0
1093	Chinese	1937-12-06	2019-05-10	17/03/2019	Positive	Positive	1	1	1			#NUM!	#NUM!	0	0	0
1094	Chinese	1938-03-08	2019-05-10	17/03/2019	Positive	Negative	1	1	0	2019-06-11	2019-10-17	160	979	0	0	1	Diverticular Disease	Haemorrid
1095	Chinese	1954-12-01	2019-05-10	16/03/2019	Negative	Positive	1	1	0			#NUM!	#NUM!	0	0	0
1096	Chinese	1956-09-30	2019-05-10	17/03/2019	Positive	Negative	1	1	0	2019-05-31	2019-08-23	105	754	0	0	1	Normal Colonoscopy
1097	Chinese	1966-08-31	2019-05-10	17/03/2019	Positive	Negative	1	1	0			#NUM!	#NUM!	0	0	0
1098	Chinese	1954-12-14	2019-05-10	17/03/2019	Positive	Positive	1	1	1			#NUM!	#NUM!	0	0	0
1099	Chinese	1964-09-06	2019-05-13	2019-03-17	Positive	Negative	1	1	0	2019-05-31	2019-08-23	102	659	0	0	1	Normals Sigmoid
1100	Chinese	1943-01-13	2019-05-16	2019-03-19	Positive	Negative	1	1	0	2019-05-31	2019-08-27	103	919	0	0	0	Polypoid inflamed colonic mucosa	Tubular Adenoma
1101	Chinese	1960-10-06	2019-05-16	2019-03-17	Negative	Positive	1	1	0	2019-06-04		#NUM!	#NUM!	0	0	0
1102	Chinese	1941-12-15	2019-05-16	2019-03-17	Negative	Positive	1	1	0	2019-05-28	2019-05-28	12	929	0	0	0	Polypoid mucosa2	Tubular Adenoma
1103	Chinese	1968-05-03	2019-05-16	2019-03-18	Positive	Positive	1	1	1	2019-06-04	2019-06-06	21	613	0	1	0	Tubulovillous adenoma wth high grade	Hyperplastic polyp/Tubular Adenoma
1104	Chinese	1958-10-15	2019-05-16	2019-03-17	Negative	Positive	1	1	0			#NUM!	#NUM!	0	0	0
1105	Chinese	1955-06-03	2019-05-16	2019-03-18	Positive	Positive	1	1	1	2019-06-10	2019-07-04	49	769	0	0	1	Normal Colonoscopy
1106	Chinese	1959-07-16	2019-05-18	2019-03-16	Negative	Positive	1	1	0			#NUM!	#NUM!	0	0	0
1107	Chinese	1933-08-01	2019-05-18	2019-03-22	Positive	Positive	1	1	1	2019-06-11		#NUM!	#NUM!	0	0	0
1108	Chinese	1949-09-17	2019-05-18	2019-03-19	Positive	Positive	1	1	1	2019-05-23	2018-05-27	#NUM!	824	0	0	1	Normal Colonoscopy
1109	Chinese	1934-06-21	2019-05-18	2019-03-17	Negative	Positive	1	1	0	2019-06-14		#NUM!	#NUM!	0	0	0
1110	Chinese	1952-09-22	2019-05-18	2019-03-18	Positive	Negative	1	1	0	2019-06-11	2019-09-26	131	804	1	0	0	Adenocarcinoma
1111	Indian	1950-04-08	2019-05-18	2019-03-19	Positive	Negative	1	1	0	2019-06-11	2020-04-23	341	840	0	0	1	Diverticular Disease
1112	Chinese	1955-11-24	2019-05-22	2019-03-19	Positive	Negative	1	1	0			#NUM!	#NUM!	0	0	0
1113	Chinese	14/02/1960	2019-05-27	2019-03-25	Positive	Negative	1	1	0			#NUM!	#NUM!	0	0	0
1114	Chinese	03/01/1958	2019-05-27	2019-03-22	Negative	Positive	1	1	0	2019-06-27	2019-09-09	105	740	0	0	1	Normal colonoscopy
1115	Chinese	03/05/1956	2019-05-27	2019-03-26	Positive	Negative	1	1	0			#NUM!	#NUM!	0	0	0
1116	Chinese	01/11/1955	2019-05-27	2019-03-24	Negative	Positive	1	1	0	2019-06-10		#NUM!	#NUM!	0	0	0
1117	Chinese	26/09/1953	2019-05-27	2019-03-24	Positive	Positive	1	1	1			#NUM!	#NUM!	0	0	0
1118	Chinese	03/02/1950	2019-05-27	2019-03-26	Positive	Negative	1	1	0			#NUM!	#NUM!	0	0	0
1119	Chinese	18/12/1945	2019-05-27	2019-03-26	Negative	Positive	1	1	0			#NUM!	#NUM!	0	0	0
1120	Chinese	02/01/1950	2019-05-27	2019-03-24	Positive	Negative	1	1	0	2019-06-17		#NUM!	#NUM!	0	0	0
1121	Chinese	23/01/1951	2019-05-27	2019-03-24	Positive	Negative	1	1	0			#NUM!	#NUM!	0	0	0
1122	Chinese	06/02/1954	2019-05-27	2019-03-26	Negative	Positive	1	1	0			#NUM!	#NUM!	0	0	0
1123	Chinese	25/05/1935	2019-05-27	2019-03-23	Positive	Negative	1	1	0			#NUM!	#NUM!	0	0	0
1124	Chinese	13/11/1940	2019-05-27	2019-03-24	Negative	Positive	1	1	0	2019-06-17	2019-06-21	25	943	0	0	0	Tubular Adenoma
1125	Chinese	21/12/1946	2019-05-27	2019-03-23	Positive	Positive	1	1	1	2019-06-18	2019-09-12	108	872	0	0	0	Tubular Adenoma
1126	Chinese	1964-08-07	2019-05-29	30/03/2019	Positive	Negative	1	1	0			#NUM!	#NUM!	0	0	0
1127	Chinese	1958-12-13	2019-05-29	01/04/2019	Positive	Negative	1	1	0	2019-06-24	2019-07-31	63	727	0	1	0	Tubulovillous Adenoma
1128	Chinese	1958-03-11	2019-05-29	02/04/2019	Positive	Negative	1	1	0			#NUM!	#NUM!	0	0	0
1129	Chinese	1958-02-07	2019-05-29	31/03/2019	Positive	Negative	1	1	0			#NUM!	#NUM!	0	0	0
1130	Chinese	1956-08-26	2019-05-29	31/03/2019	Positive	Positive	1	1	1	2019-09-17	2019-08-16	79	755	0	0	0	Tubular Adenoma	Polypoid Mucosa
1131	Chinese	1955-10-28	2019-05-29	31/03/2019	Negative	Positive	1	1	0	2019-06-24	2019-07-31	63	765	0	0	1	Polypoid large bowel mucosa
1132	Chinese	1954-09-26	2019-05-29	01/04/2019	Positive	Negative	1	1	0	2019-06-24	2019-07-17	49	777	0	0	1	Normal Colonoscopy
1133	Chinese	1937-02-07	2019-05-29	30/03/2019	Positive	Positive	1	1	1			#NUM!	#NUM!	0	0	0
1134	Chinese	1955-03-31	2019-05-29	31/03/2019	Positive	Negative	1	1	0			#NUM!	#NUM!	0	0	0
1135	Chinese	1954-04-29	2019-05-29	31/03/2019	Positive	Negative	1	1	0	2019-06-28		#NUM!	#NUM!	0	0	0
1136	Chinese	1948-07-05	2019-05-29	31/03/2019	Positive	Negative	1	1	0	2019-07-03	2019-07-03	35	851	0	0	0	Tubular Adenoma
1137	Chinese	1946-01-01	2019-05-29	31/03/2019	Positive	Negative	1	1	0	2019-06-18	2019-09-19	113	884	0	0	0	Tubular Adenoma
1138	Chinese	1939-05-17	2019-05-29	30/03/2019	Positive	Negative	1	1	0	2019-06-21		#NUM!	#NUM!	0	0	0
1139	Chinese	1936-01-29	2019-05-29	02/04/2019	Positive	Positive	1	1	1			#NUM!	#NUM!	0	0	0
1140	Chinese	1954-07-14	2019-05-29	29/03/2019	Positive	Positive	1	1	1	2019-07-08	2019-09-18	112	782	0	0	0	Adenomatous Polyp
1141	Chinese	1942-01-08	2019-05-29	31/03/2019	Positive	Positive	1	1	1	2019-06-28	2019-09-25	119	932	1	0	0	Adenocarcinoma
1142	Chinese	1968-08-03	2019-05-29	01/04/2019	Positive	Negative	1	1	0	2019-07-02	2019-09-20	114	613	0	0	1	Normal Colonoscopy
1143	Chinese	1948-05-02	2019-05-29	30/03/2019	Negative	Positive	1	1	0	2019-06-28		#NUM!	#NUM!	0	0	0
1144	Chinese	1962-01-02	2019-05-29	30/03/2019	Negative	Positive	1	1	0	2019-06-21	2019-07-16	48	690	0	0	0	Hyperplastic polyp
1145	Chinese	1946-05-19	2019-05-29	31/03/2019	Positive	Negative	1	1	0			#NUM!	#NUM!	0	0	0
1146	Chinese	1945-02-18	2019-05-29	31/03/2019	Positive	Negative	1	1	0			#NUM!	#NUM!	0	0	0
1147	Chinese	1947-01-14	2019-05-29	31/03/2019	Positive	Positive	1	1	1			#NUM!	#NUM!	0	0	0
1148	Chinese	1948-08-16	2019-05-31	2019-03-30	Negative	Positive	1	1	0	2019-06-24	2019-09-24	116	853	0	0	1	Normal colonoscopy
1149	Chinese	1964-12-31	2019-06-08	08/04/2019	Positive	Negative	1	1	0			#NUM!	#NUM!	0	0	0
1150	Chinese	1966-02-18	2019-06-08	07/04/2019	Negative	Positive	1	1	0	2019-07-09		#NUM!	#NUM!	0	0	0
1151	Malay	1951-03-05	2019-06-08	01/04/2019	Positive	Negative	1	1	0			#NUM!	#NUM!	0	0	0
1152	Chinese	1949-12-08	2019-06-08	07/04/2019	Negative	Positive	1	1	0			#NUM!	#NUM!	0	0	0
1153	Chinese	1948-09-21	2019-06-08	07/04/2019	Positive	Negative	1	1	0	2019-07-01		#NUM!	#NUM!	0	0	0
1154	Chinese	1956-08-17	2019-06-08	07/04/2019	Positive	Negative	1	1	0	2019-06-11	2019-10-03	117	757	0	0	0	Tubular Adenoma
1155	Chinese	1951-06-01	2019-06-08	09/04/2019	Positive	Positive	1	1	1	2019-06-25	2019-07-11	33	817	0	0	0	Tubular Adenoma
1156	Chinese	1948-10-04	2019-06-08	31/03/2019	Negative	Positive	1	1	0	2019-06-25	2019-07-25	47	849	0	0	1	Normal Colonoscopy
1157	Chinese	1947-07-11	2019-06-08	31/03/2019	Positive	Positive	1	1	1	2019-06-28	2019-07-11	33	864	0	0	0	Tubular Adenoma
1158	Chinese	1945-11-20	2019-06-08	02/04/2019	Negative	Positive	1	1	0	2019-06-28	2019-08-28	81	885	0	0	1	Normal Colonoscopy
1159	Chinese	1938-03-11	2019-06-08	08/04/2019	Positive		1	0	0	2019-06-28	2019-08-23	76	977	0	0	0	Tubular Adenoma
1160	Chinese	1957-06-08	2019-06-08	05/04/2019	Negative	Positive	1	1	0	2019-06-19	2019-07-17	39	745	0	0	0	Hyperplastic Polyp
1161	Chinese	1954-01-15	2019-06-10	05/04/2019	Negative	Positive	1	1	0	2019-06-28	2019-08-30	81	787	0	0	1	Rectal Ulcer/ Haemorrid
1162	Chinese	1967-10-27	2019-06-11	15/04/2019	Positive	Negative	1	1	0	2019-07-02	2019-07-18	37	620	0	0	0	Tubular Adenoma	Prominent Mucosal Fold
1163	Chinese	1965-11-12	2019-06-11	07/04/2019	Negative	Positive	1	1	0			#NUM!	#NUM!	0	0	0
1164	Chinese	1962-09-08	2019-06-11	13/04/2019	Positive	Negative	1	1	0			#NUM!	#NUM!	0	0	0
1165	Chinese	1960-02-18	2019-06-11	14/04/2019	Positive		1	0	0	2019-07-09		#NUM!	#NUM!	0	0	0
1166	Chinese	1958-12-29	2019-06-11	15/04/2019	Positive	Positive	1	1	1	2019-07-02	2019-10-17	128	729	1	0	0	Hyperplastic Polyp	Adenocarcinoma
1167	Chinese	1959-01-30	2019-06-11	14/04/2019	Positive	Negative	1	1	0			#NUM!	#NUM!	0	0	0
1168	Chinese	1951-01-22	2019-06-11	07/04/2019	Negative	Positive	1	1	0	2019-06-19	2019-07-09	28	821	0	0	0	Tubular Adenoma
1169	Chinese	1950-01-03	2019-06-11	13/04/2019	Negative	Positive	1	1	0	2019-06-21	2019-07-16	35	834	0	0	1	Normal Colonoscopy
1170	Chinese	1947-10-17	2019-06-11	14/04/2019	Positive	Negative	1	1	0	2019-07-11		#NUM!	#NUM!	0	0	0
1171	Chinese	1947-12-18	2019-06-11	15/04/2019	Positive	Negative	1	1	0	2019-07-01	2019-08-02	52	859	0	0	1	Normal Colonoscopy
1172	Chinese	1945-11-19	2019-06-11	12/04/2019	Negative	Positive	1	1	0	2019-07-01	2019-08-28	78	885	0	0	0	Tubular Adenoma
1173	Chinese	1945-06-16	2019-06-11	07/04/2019	Positive	Negative	1	1	0	2019-07-01	2019-08-30	80	890	0	0	1	Diverticular disease
1174	Chinese	1944-04-22	2019-06-11	15/04/2019	Positive	Negative	1	1	0	2019-06-14	2019-06-28	17	902	0	0	0	Tubular Adenoma
1175	Chinese	1943-05-10	2019-06-11	13/04/2019	Negative	Positive	1	1	0	2019-07-01	2019-09-04	85	915	0	0	0	Tubular Adenoma
1176	Chinese	1933-01-01	2019-06-11	07/04/2019	Positive	Negative	1	1	0			#NUM!	#NUM!	0	0	0
1177	Chinese	1948-02-15	2019-06-11	15/04/2019	Positive	Negative	1	1	0			#NUM!	#NUM!	0	0	0
1178	Chinese	1949-04-07	2019-06-11	08/04/2019	Negative	Positive	1	1	0	2019-07-02	2019-07-18	37	843	0	0	0	Tubular Adenoma
1179	Others	1939-09-28	2019-06-11	2019-04-07	Positive	Positive	1	1	1	2019-06-19	2019-07-23	42	957	0	0	0	Tubular Adenoma
1180	Malay	1963-06-28	2019-06-18	15/04/2019	Negative	Positive	1	1	0			#NUM!	#NUM!	0	0	0
1181	Chinese	1956-03-10	2019-06-18	21/04/2019	Positive	Negative	1	1	0	2019-07-09	2019-08-01	44	760	0	0	0	Tubular Adenoma
1182	Chinese	1951-08-14	2019-06-18	20/04/2019	Positive	Negative	1	1	0			#NUM!	#NUM!	0	0	0
1183	Chinese	1938-03-11	2019-06-18	21/04/2019	Positive		1	0	0			#NUM!	#NUM!	0	0	0
1184	Chinese	1969-08-10	2019-06-18	03/05/2019	Negative	Positive	1	1	0			#NUM!	#NUM!	0	0	0
1185	Burmese	1968-03-22	2019-06-18	04/05/2019	Negative	Positive	1	1	0	2019-07-05	2019-07-17	29	615	0	0	1	Normal Colonoscopy
1186	Chinese	1962-01-22	2019-06-18	21/04/2019	Positive	Negative	1	1	0	2019-07-09	2019-08-01	44	690	0	0	0	Tubular Adenoma	Hyperplastic Polyp
1187	Chinese	1960-08-11	2019-06-18	29/04/2019	Positive	Positive	1	1	1	2019-07-08	17/07/2019	29	707	0	0	0	Tubular Adenoma	Polypoid Mucosa
1188	Chinese	1960-03-12	2019-06-18	21/04/2019	Positive	Negative	1	1	0	2019-07-09	2019-10-03	107	714	0	0	1	Diverticular Disease	Haemorrids
1189	Chinese	1958-08-17	2019-06-18	21/04/2019	Negative	Positive	1	1	0			#NUM!	#NUM!	0	0	0
1190	Chinese	1957-09-29	2019-06-18	21/04/2019	Positive	Negative	1	1	0	2019-07-09	2019-08-08	51	742	0	0	1	Normal Colonoscopy
1191	Chinese	1957-09-26	2019-06-18	19/04/2019	Positive	Positive	1	1	1	2019-07-11	2019-07-29	41	742	0	0	1	Normal Colonoscopy
1192	Chinese	1954-02-28	2019-06-18	05/05/2019	Negative	Positive	1	1	0	2019-07-12	2019-08-28	71	786	0	0	0	Tubular Adenoma
1193	Chinese	1954-03-06	2019-06-18	21/04/2019	Positive	Negative	1	1	0	2019-07-09	2019-08-29	72	785	0	0	1	Normal Colonoscopy
1194	Chinese	1953-12-07	2019-06-18	19/04/2019	Positive	Negative	1	1	0	2019-09-11		#NUM!	#NUM!	0	0	0
1195	Chinese	1951-12-17	2019-06-18	29/04/2019	Positive	Positive	1	1	1	2019-07-02	2019-07-03	15	810	0	0	0	Tubular Adenoma
1196	Chinese	1950-09-10	2019-06-18	22/04/2019	Negative	Positive	1	1	0	2019-07-02	2019-08-01	44	826	0	0	1	Normal Colonoscopy
1197	Chinese	1931-01-01	2019-06-18	26/04/2019	Negative	Positive	1	1	0	2019-07-08	2019-09-04	78	1064	0	0	1	Haemorrids
1198	Chinese	1947-06-23	2019-06-18	19/04/2019	Positive	Negative	1	1	0			#NUM!	#NUM!	0	0	0
1199	Chinese	1946-05-15	2019-06-18	23/04/2019	Positive		1	0	0	2019-07-08	2019-09-13	87	879	0	0	1	Diverticular disease
1200	Chinese	1944-10-22	2019-06-18	05/05/2019	Positive	Negative	1	1	0	2019-07-08	2019-10-04	108	899	0	0	1	Diverticular disease
1201	Chinese	1942-06-08	2019-06-18	29/04/2019	Negative	Positive	1	1	0	2019-07-08	2019-10-04	108	927	0	0	1	Haemorrids
1202	Chinese	1943-01-01	2019-06-18	21/04/2019	Negative	Positive	1	1	0	2019-07-08	2019-09-18	92	920	0	0	0	Tubular Adenoma
1203	Chinese	1949-06-28	2019-06-18	05/05/2019	Positive	Negative	1	1	0	2019-07-08	2019-08-02	45	841	0	0	1	Diverticular Disease
1204	Chinese	1936-09-12	2019-06-18	05/05/2019	Positive	Negative	1	1	0	2019-07-08	2019-09-06	80	995	0	0	0	Tubular Adenoma
1205	Chinese	1935-09-25	2019-06-18	21/04/2019	Negative	Positive	1	1	0	2019-07-08	2019-10-02	106	1008	0	0	1	Diverticular Disease
1206	Chinese	1946-09-07	2019-06-18	07/05/2019	Positive	Positive	1	1	1			#NUM!	#NUM!	0	0	0
1207	Chinese	1945-08-04	2019-06-18	03/05/2019	Negative	Positive	1	1	0			#NUM!	#NUM!	0	0	0
1208	Chinese	1943-08-10	2019-06-18	03/05/2019	Positive	Negative	1	1	0	2019-07-08	2019-07-31	43	911	0	0	1	Diverticular Disease
1209	Chinese	1951-04-16	2019-06-18	23/04/2019	Positive		1	0	0			#NUM!	#NUM!	0	0	0
1210	Chinese	1945-03-21	2019-06-21	2019-04-29	Positive	Positive	1	1	1			#NUM!	#NUM!	0	0	0
1211	Chinese	1954-06-04	2019-06-21	2019-04-07	Negative	Positive	1	1	0	2019-07-11	2019-08-19	59	782	0	0	1	Polypoid Mucosa
1212	Chinese	1954-09-26	2019-06-22	2019-05-18	Negative	Positive	1	1	0			#NUM!	#NUM!	0	0	0
1213	Chinese	1952-10-06	2019-06-22	2019-05-11	Positive	Negative	1	1	0	2019-07-11	2019-12-09	170	806	0	0	0	Tubular Adenoma
1214	Chinese	1949-08-12	2019-06-22	2019-05-13	Positive	Negative	1	1	0	2019-07-01	2019-08-14	53	840	0	0	0	Granulomatous inflammation wth ulceration	Tubular Adenomas
1215	Chinese	1938-06-13	2019-06-22	2019-05-28	Negative	Positive	1	1	0	2019-08-16		#NUM!	#NUM!	0	0	0
1216	Chinese	1950-01-15	2019-06-22	2019-05-20	Negative	Positive	1	1	0			#NUM!	#NUM!	0	0	0
1217	Chinese	1966-11-23	2019-06-22	2019-05-20	Negative	Positive	1	1	0			#NUM!	#NUM!	0	0	0
1218	Chinese	1959-03-04	2019-06-22	2019-05-24	Positive	Positive	1	1	1	2019-07-04	2019-07-09	17	724	0	0	1	Mild non specific changes
1220	Chinese	1961-05-13	2019-06-22	2019-05-27	Negative	Positive	1	1	0			#NUM!	#NUM!	0	0	0
1221	Chinese	1969-02-06	2019-06-22	2019-05-27	Positive	Negative	1	1	0	2019-07-04	2019-08-26	65	606	0	0	1	Normal Colonoscopy
1222	Chinese	1953-08-08	2019-06-22	2019-05-11	Negative	Positive	1	1	0			#NUM!	#NUM!	0	0	0
1223	Chinese	1955-04-07	2019-06-22	2019-05-19	Positive	Positive	1	1	1	2019-07-26		#NUM!	#NUM!	0	0	0
1224	Chinese	1951-05-07	2019-06-22	2019-05-21	Positive	Negative	1	1	0			#NUM!	#NUM!	0	0	0
1225	Chinese	1953-09-24	2019-06-22	2019-05-14	Positive	Negative	1	1	0	2019-07-02	2019-07-18	26	789	0	0	0	Tubular Adenoma
1226	Chinese	1943-04-26	2019-06-22	2019-05-20	Positive	Positive	1	1	1	2019-07-12	2019-08-21	60	915	0	0	1	Diverticular disease
1227	Chinese	1953-07-03	2019-06-22	2019-05-14	Positive	Negative	1	1	0			#NUM!	#NUM!	0	0	0
1228	Chinese	1947-01-20	2019-06-22	2019-05-28	Negative	Positive	1	1	0	2019-07-12	2019-12-05	166	874	0	0	1	Normal Colonoscopy
1229	Chinese	1938-01-09	2019-06-22	2019-05-20	Positive	Negative	1	1	0			#NUM!	#NUM!	0	0	0
1230	Chinese	1933-02-21	2019-06-22	2019-05-07	Negative	Positive	1	1	0			#NUM!	#NUM!	0	0	0
1231	Chinese	1964-08-12	2019-06-22	2019-05-12	Negative	Positive	1	1	0	2019-06-27	2019-07-01	9	658	0	0	1	Normal Colonoscopy
1232	Chinese	1949-05-24	2019-06-22	2019-05-21	Positive	Negative	1	1	0	2019-07-11	2019-10-11	111	844	0	0	1	Acute Inflammation
1233	Chinese	1953-07-12	2019-06-22	2019-05-21	Negative	Positive	1	1	0	2019-07-12	2019-08-13	52	793	0	0	0	Tubular Adenoma
1234	Indian	1937-03-20	2019-06-22	2019-05-12	Positive	Positive	1	1	1	2019-07-04		#NUM!	#NUM!	0	0	0
1235	Chinese	1964-08-16	2019-06-24	2019-05-05	Positive	Positive	1	1	1	2019-07-15	2019-09-09	77	660	0	0	1	Normal Colonoscopy
1236	Chinese	1942-07-20	2019-06-25	2019-05-31	Positive	Negative	1	1	0	2019-07-11	2019-08-28	64	925	0	0	1	History of diffuse large B cell lymphoma
1237	Chinese	1948-02-20	2019-06-25	2019-06-03	Positive	Negative	1	1	0	2019-07-12		#NUM!	#NUM!	0	0	0
1238	Chinese	1958-10-06	2019-06-25	2019-06-01	Positive	Negative	1	1	0	2019-07-18	2019-10-07	104	732	0	0	1	Normal Colonoscopy
1239	Chinese	1957-12-22	2019-06-25	2019-06-03	Positive	Negative	1	1	0			#NUM!	#NUM!	0	0	0
1240	Chinese	1967-02-22	2019-06-25	2019-06-03	Positive	Positive	1	1	1	2019-07-15	2019-09-18	85	630	0	1	0	Tubulovillous adenoma low grade dysplasia	Tubular adenoma
1241	Chinese	1965-11-20	2019-06-25	2019-06-03	Positive	Negative	1	1	0			#NUM!	#NUM!	0	0	0
1242	Chinese	1936-09-21	2019-06-25	2019-06-03	Positive	Positive	1	1	1			#NUM!	#NUM!	0	0	0
1243	Chinese	1957-09-21	2019-06-25	2019-06-03	Negative	Positive	1	1	0	2019-09-10	2019-09-25	92	744	0	0	1	Normal Colonoscopy
1244	Chinese	1934-03-20	2019-06-25	2019-06-01	Positive	Negative	1	1	0	2019-07-12	2019-08-14	50	1024	0	0	1	Polypoid Mucosa
1245	Chinese	1965-11-07	2019-06-26	18/06/2019	Positive	Negative	1	1	0	2019-07-15		#NUM!	#NUM!	0	0	0
1246	Chinese	1963-09-06	2019-06-26	09/06/2019	Negative	Positive	1	1	0	2019-07-15	2019-12-30	187	675	0	0	0	Tubular adenoma	Polypoidal mucosal fold
1247	Chinese	1958-04-13	2019-06-26	14/06/2019	Positive	Negative	1	1	0	2019-07-11	2019-11-04	131	738	0	0	1	Diverticular Disease
1248	Chinese	1957-09-25	2019-06-26	09/06/2019	Positive	Negative	1	1	0	2019-07-16	2019-08-28	63	743	0	0	1	Normal Colonoscopy
1249	Chinese	1955-01-25	2019-06-26	16/06/2019	Negative	Positive	1	1	0	2019-07-16	2019-11-07	134	777	0	0	0	Tubular Adenoma
1250	Chinese	1951-09-03	2019-06-26	10/06/2019	Negative	Positive	1	1	0	2019-07-12	2019-08-20	55	815	0	0	0	Tubular Adenoma
1251	Chinese	1949-04-18	2019-06-26	16/06/2019	Negative	Positive	1	1	0	2019-07-12	2019-07-24	28	843	0	0	1	Haemorrid
1252	Chinese	1945-05-04	2019-06-26	11/06/2019	Positive	Negative	1	1	0	2019-07-12	2019-08-07	42	891	0	0	0	Tubular Adenoma
1253	Chinese	1937-01-05	2019-06-26	07/06/2019	Positive	Negative	1	1	0	2019-07-12	2019-09-17	83	992	0	0	0	Tubular Adenoma
1254	Chinese	1948-08-13	2019-06-26	10/06/2019	Positive	Positive	1	1	1			#NUM!	#NUM!	0	0	0
1255	Chinese	1927-01-01	2019-06-27	2019-05-27	Negative	Positive	1	1	0			#NUM!	#NUM!	0	0	0
1256	Chinese	1949-05-05	2019-06-27	2019-04-21	Positive	Positive	1	1	1	2019-07-15	2019-09-10	75	844	0	0	1	Normal Colonoscopy
1257	Chinese	1951-10-17	2019-07-02	23/06/2019	Negative	Positive	1	1	0	2019-07-16	2019-07-22	20	813	0	0	0	Tubular Adenoma
1258	Chinese	1954-07-02	2019-07-02	2019-04-09	Negative	Positive	1	1	0			#NUM!	#NUM!	0	0	0
1259	Chinese	1956-10-02	2019-07-02	21/06/2019	Negative	Positive	1	1	0			#NUM!	#NUM!	0	0	0
1260	Chinese	1963-11-18	2019-07-02	23/06/2019	Positive	Negative	1	1	0	26/07/2019	27/09/2019	87	670	0	0	1	Haemorrid
1261	Chinese	1941-10-10	2019-07-03	2019-06-24	Negative	Positive	1	1	0	2019-07-08	2019-09-20	79	935	0	0	1	Polypoid large bowel mucosa
1262	Chinese	1953-06-23	2019-07-03	2019-06-23	Negative	Positive	1	1	0	2019-07-16	2019-08-22	50	793	0	0	0	Tubular Adenoma
1263	Chinese	1968-12-22	2019-07-03	2019-06-23	Negative	Positive	1	1	0			#NUM!	#NUM!	0	0	0
1264	Malay	1963-12-02	2019-07-04	2019-04-14	Positive	Positive	1	1	1			#NUM!	#NUM!	0	0	0
1265	Malay	1958-11-26	2019-07-04	2019-04-14	Positive	Positive	1	1	1	2019-07-09	2019-07-29	25	728	0	0	0	Polypoid large bowel mucosa	Tubular Adenoma
1266	Chinese	1937-04-01	2019-07-05	2019-06-30	Positive		1	0	0	2019-07-12		#NUM!	#NUM!	0	0	0
1267	Chinese	1959-06-24	2019-07-05	2019-06-29	Positive	Negative	1	1	0	2019-07-22	2019-10-18	105	723	0	0	0	Hyperplastic polyp
1268	Chinese	1952-12-25	2019-07-05	2019-06-28	Positive	X	1	0	0	2019-07-22	2019-11-15	133	802	0	0	1	Normal Colonoscopy
1269	Indian	1962-11-17	2019-07-05	2019-06-28	Negative	Positive	1	1	0			#NUM!	#NUM!	0	0	0
1270	Chinese	1957-11-28	2019-07-12	2019-03-30	Positive	Negative	1	1	0	2019-07-16	2019-07-25	13	739	0	0	1	Normal Colonoscopy
1271	Chinese	1954-01-09	2019-07-12	2019-03-31	Negative	Positive	1	1	0	2019-07-22	2019-08-01	20	786	0	0	1	Normal Colonoscopy
1272	Chinese	1953-05-05	2019-07-12	2019-03-29	Positive	Negative	1	1	0	2019-07-22	2019-08-06	25	795	0	0	0	Tubular Adenoma	Polypoid Mucosa
1273	Chinese	1963-08-31	2019-07-15	08/07/2019	Positive	Negative	1	1	0			#NUM!	#NUM!	0	0	0
1274	Chinese	1959-08-22	2019-07-15	05/07/2019	Positive	Positive	1	1	1			#NUM!	#NUM!	0	0	0
1275	Chinese	1957-12-29	2019-07-15	08/07/2019	Positive	Positive	1	1	1	2019-07-23		#NUM!	#NUM!	0	0	0
1276	Chinese	1959-01-05	2019-07-15	07/07/2019	Positive	Positive	1	1	1	2019-07-23		#NUM!	#NUM!	0	0	0
1277	Chinese	1941-09-16	2019-07-15	07/07/2019	Positive	Negative	1	1	0			#NUM!	#NUM!	0	0	0
1278	Chinese	1964-08-09	2019-07-16	2019-04-01	Negative	Positive	1	1	0	2019-07-15	2019-07-15	#NUM!	659	0	0	1	Diverticular disease
1279	Chinese	1944-09-07	2019-07-17	2019-03-25	Negative	Positive	1	1	0	2019-07-26	2019-08-28	42	899	0	0	1	Polypoid colonic mucosa
1280	Chinese	1961-09-28	2019-07-17	2019-03-29	Positive	Negative	1	1	0			#NUM!	#NUM!	0	0	0
1281	Chinese	1937-12-20	2019-07-17	2019-03-31	Positive	Positive	1	1	1	2019-07-29		#NUM!	#NUM!	0	0	0
1282	Chinese	1951-02-09	2019-07-17	2019-03-29	Negative	Positive	1	1	0	2019-07-26		#NUM!	#NUM!	0	0	0
1283	Chinese	1945-08-14	2019-07-22	2019-07-09	Negative	Positive	1	1	0	2019-07-30	2019-08-07	16	887	0	0	0	Tubular Adenoma
1284	Chinese	1959-07-22	2019-07-23	2019-07-14	Positive	Negative	1	1	0	2019-07-25	2019-12-02	132	724	0	0	1	Diverticular disease
1285	Chinese	1959-04-12	2019-07-23	2019-07-14	Positive	Negative	1	1	0	2019-07-30	2019-08-08	16	723	0	0	1	Normal Colonoscopy
1286	Chinese	1954-01-23	2019-07-24	15/07/2019	Positive	Positive	1	1	1	2019-07-30	2019-08-06	13	786	0	0	0	Hamartomatous polyp
1287	Chinese	1969-07-13	2019-07-26	2019-07-20	Negative	Positive	1	1	0	2019-08-06	2019-08-22	27	601	0	0	0	Hyperplastic polyp2	Tubular Adenoma
1288	Chinese	1947-04-02	2019-08-01	2019-07-27	Positive	Positive	1	1	1	2019-08-13	2019-09-12	42	869	0	0	1	Normal Colonoscopy
1289	Chinese	1945-05-09	2019-08-01	2019-07-26	Positive	Positive	1	1	1	2019-08-15	2019-09-03	33	891	0	0	0	Tubular Adenoma
1290	Chinese	1950-10-28	2019-08-01	2019-07-21	Positive	Positive	1	1	1			#NUM!	#NUM!	0	0	0
1291	Chinese	1954-09-09	2019-08-01	2019-07-23	Positive	Positive	1	1	1	2019-08-16		#NUM!	#NUM!	0	0	0
1292	Chinese	1949-07-10	2019-08-01	2019-07-22	Positive	Positive	1	1	1	2019-08-29	2019-09-02	32	841	0	0	0	Tubular Adenoma
1293	Chinese	1943-12-28	2019-08-01	2019-07-27	Positive	Negative	1	1	0	2019-08-16	2019-10-22	82	909	0	0	0	Tubular Adenoma
1294	Chinese	1958-12-31	2019-08-13	28/07/2019	Negative	Positive	1	1	0	2019-08-21	2019-08-28	15	727	0	0	1	Diverticular Disease
1295	Chinese	1968-11-14	2019-08-13	30/07/2019	Positive	Positive	1	1	1	2019-08-27	2019-09-19	37	610	0	0	1	Normal Colonoscopy
1296	Chinese	1956-08-09	2019-08-13	2019-07-29	Negative	Positive	1	1	0	2019-08-22	2019-09-16	34	757	0	0	1	Normal Colonoscopy
1297	Chinese	1954-08-21	2019-08-13	27/07/2019	Negative	Positive	1	1	0	2019-08-22	2019-09-18	36	780	0	0	0	Tubular Adenoma
1298	Chinese	1946-07-03	2019-08-13	28/07/2019	Positive	Negative	1	1	0			#NUM!	#NUM!	0	0	0
1299	Chinese	1945-02-06	2019-08-13	28/07/2019	Positive	Negative	1	1	0	2019-08-26	2019-11-20	99	897	0	0	1	Diverticular disease	Melanosis coli
1300	Chinese	1948-10-27	2019-08-13	28/07/2019	Positive	Positive	1	1	1	2019-08-26	2019-10-25	73	851	1	0	0	Adenocarcinoma
1301	Chinese	1949-06-28	2019-08-13	28/07/2019	Positive	Positive	1	1	1	2019-08-26	2019-11-25	104	844	0	0	0	Tubular Adenoma
1302	Chinese	1950-05-06	2019-08-13	23/07/2019	Negative	Positive	1	1	0			#NUM!	#NUM!	0	0	0
1303	Chinese	1938-05-06	2019-08-13	28/07/2019	Positive	Negative	1	1	0			#NUM!	#NUM!	0	0	0
1304	Chinese	1949-03-06	2019-08-13	28/07/2019	Negative	Positive	1	1	0			#NUM!	#NUM!	0	0	0
1305	Chinese	1951-07-13	2019-08-14	2019-07-28	Positive	Negative	1	1	0	2019-08-27	2019-09-12	29	817	0	0	0	Tubular Adenoma
1306	Chinese	1946-10-04	2019-08-14	2019-07-28	Positive	Negative	1	1	0			#NUM!	#NUM!	0	0	0
1307	Chinese	1957-10-21	2019-08-17	04/08/2019	Negative	Positive	1	1	0	2019-08-23		#NUM!	#NUM!	0	0	0
1308	Chinese	1966-09-10	2019-08-17	04/08/2019	Positive	Negative	1	1	0	2019-08-27		#NUM!	#NUM!	0	0	0
1309	Chinese	1949-01-01	2019-08-17	05/08/2019	Positive	Positive	1	1	1	2019-08-27	2019-09-02	16	848	0	0	0	Tubular Adenoma
1310	Chinese	1931-01-01	2019-08-17	05/08/2019	Positive	Negative	1	1	0	2019-08-27		#NUM!	#NUM!	0	0	0
1311	Chinese	1944-08-09	2019-08-17	04/08/2019	Positive	Negative	1	1	0	2019-08-27	2019-08-29	12	900	0	0	0	Tubular Adenoma
1312	Chinese	1966-01-16	2019-08-17	04/08/2019	Positive	Negative	1	1	0			#NUM!	#NUM!	0	0	0
1313	Chinese	1961-02-20	2019-08-17	02/08/2019	Negative	Positive	1	1	0			#NUM!	#NUM!	0	0	0
1314	Chinese	1954-11-29	2019-08-17	04/08/2019	Positive	Positive	1	1	1			#NUM!	#NUM!	0	0	0
1315	Chinese	1953-04-24	2019-08-17	03/08/2019	Negative	Positive	1	1	0	2019-09-05	2019-11-18	93	798	0	0	0	Tubular Adenoma
1316	Indian	1952-12-10	2019-08-17	03/08/2019	Positive	Negative	1	1	0			#NUM!	#NUM!	0	0	0
1317	Chinese	1960-08-22	2019-08-19	2019-08-04	Positive	Negative	1	1	0	2019-08-26	2019-10-04	46	709	0	0	1	Haemorrids	Diverticular Disease
1318	Chinese	1968-01-13	2019-08-20	04/08/2019	Positive	Negative	1	1	0			#NUM!	#NUM!	0	0	0
1319	Chinese	1962-11-05	2019-08-23	10/08/2019	Positive	Negative	1	1	0	2019-09-05	2020-01-06	136	686	0	0	1	Normal Colonoscopy
1320	Chinese	1949-11-23	2019-08-23	10/08/2019	Positive	Positive	1	1	1	2019-09-05	2019-10-07	45	838	0	0	0	Tubular Adenoma
1321	Chinese	1959-07-24	2019-08-23	10/08/2019	Positive	Positive	1	1	1	2019-09-06	2019-10-09	47	722	0	0	0	Tubular Adenoma
1322	Chinese	1950-11-19	2019-08-23	10/08/2019	Positive	Negative	1	1	0			#NUM!	#NUM!	0	0	0
1323	Indian	1968-07-29	2019-08-23	2019-08-11	Positive	Negative	1	1	0			#NUM!	#NUM!	0	0	0
1324	Indian	1963-06-22	2019-08-23	10/08/2019	Positive	Negative	1	1	0	2019-09-09	2019-11-20	89	676	0	0	0	Tubular Adenoma
1325	Indian	1964-08-28	2019-08-23	10/08/2019	Positive	Negative	1	1	0	2019-09-06		#NUM!	#NUM!	0	0	0
1326	Malay	1954-11-20	2019-08-23	2019-08-04	Negative	Positive	1	1	0	2019-09-06	2019-10-02	40	778	0	0	0	Hyperplastic Polyp
1327	Chinese	1955-01-26	2019-08-27	2019-08-10	Positive		1	0	0			#NUM!	#NUM!	0	0	0
1328	Chinese	1960-07-10	2019-08-30	2019-08-12	Positive	Negative	1	1	0	2019-09-06	2019-11-19	81	712	0	1	0	Tubulovillous adenoma
1329	Chinese	1956-12-13	2019-08-30	2019-08-13	Positive		1	0	0	2019-09-06	2019-10-16	47	754	0	0	0	Tubular Adenoma
1330	Chinese	1953-10-16	2019-08-30	2019-08-11	Negative	Positive	1	1	0	2019-09-11	2019-11-13	75	792	0	0	1	Difficult scope, redundent sigmoid ++loop
1331	Chinese	1939-02-03	2019-08-30	2019-08-13	Positive	Positive	1	1	1	2019-09-11	2019-10-09	40	968	1	0	0	Tubular Adenoma	Adenocarcinoma
1332	Chinese	1943-03-09	2019-08-30	2019-08-12	Negative	Positive	1	1	0	2019-09-12		#NUM!	#NUM!	0	0	0
1333	Chinese	1949-12-12	2019-08-30	2019-08-12	Positive	Negative	1	1	0	2019-09-23	2019-10-16	47	838	0	0	0	Tubular Adenoma
1334	Chinese	1949-12-30	2019-08-30	2019-08-12	Positive	Negative	1	1	0	2019-09-27	2019-11-29	91	838	0	0	1	Haemorrid
1335	Chinese	1960-02-23	2019-08-30	2019-08-12	Positive	Negative	1	1	0	2019-10-24	2019-12-23	115	718	0	0	1
1336	Chinese	1964-12-12	2019-09-05	2019-08-11	Negative	Positive	1	1	0	2019-09-10		#NUM!	#NUM!	0	0	0
1337	Chinese	1952-11-02	2019-09-05	2019-08-16	Negative	Positive	1	1	0	2019-09-13	2019-10-29	54	803	0	0	1	Haemorrid
1338	Chinese	1937-11-18	2019-09-05	2019-08-17	Positive	Positive	1	1	1	2019-09-13		#NUM!	#NUM!	0	0	0
1339	Chinese	1953-03-04	14/09/2019	12/08/2019	Negative	Positive	1	1	0			#NUM!	#NUM!	0	0	0
1340	Chinese	1958-12-25	14/09/2019	18/08/2019	Positive	Negative	1	1	0	2019-10-03	2020-01-20	128	732	0	0	1
1341	Chinese	1962-04-21	14/09/2019	18/08/2019			0	0	0	2019-09-27	2020-01-03	111	692	0	0	1	Normal Colonoscopy
1342	Chinese	1954-06-17	14/09/2019	18/08/2019	Positive	Positive	1	1	1	2019-09-27	2020-01-03	111	786	0	1	0	Tubulovillous adenoma	Tubular adenomas
1343	Chinese	1941-02-12	14/09/2019	20/08/2019	Positive	Negative	1	1	0	01/10/2019	2019-12-04	81	945	0	0	1	Polypoid Mucosa
1344	Chinese	1943-06-15	14/09/2019	19/08/2019	Positive	Negative	1	1	0			#NUM!	#NUM!	0	0	0
1345	Chinese	1968-07-19	14/09/2019	16/08/2019	Negative	Positive	1	1	0	01/10/2019		#NUM!	#NUM!	0	0	0
1346	Chinese	1945-12-24	14/09/2019	18/08/2019	Positive	Negative	1	1	0	24/09/2019	08/10/2019	24	885	0	0	0	Tubular Adenoma
1347	Chinese	1948-12-04	14/09/2019	18/08/2019	Positive	Negative	1	1	0	2019-09-26		#NUM!	#NUM!	0	0	0
1348	Chinese	1944-10-19	14/09/2019	18/08/2019	Negative	Positive	1	1	0	2019-09-24	2019-10-08	24	899	0	0	1	Polypoid Mucosa
1349	Chinese	1950-06-08	14/09/2019	20/08/2019	Positive	Negative	1	1	0	2019-09-26	2019-10-08	24	832	0	0	1	Diverticular Disease
1350	Chinese	1945-06-18	14/09/2019	19/08/2019	Positive	Positive	1	1	1	2019-09-27	27/11/2019	74	893	0	1	0	Polypoid mucosa	Tubulovillous adenoma
1351	Chinese	1940-02-24	14/09/2019	18/08/2019	Positive	Negative	1	1	0	2019-09-30	2019-10-09	25	955	0	0	0	Tubular Adenoma	Diverticular Disease
1352	Chinese	1962-11-25	2019-09-24	19/08/2019	Negative	Positive	1	1	0	2019-10-07		#NUM!	#NUM!	0	0	0
1353	Chinese	1957-03-04	2019-09-24	23/08/2019	Positive	Negative	1	1	0	2019-10-10	2019-12-30	97	753	0	0	0	Tubular Adenoma	Hyperplastic Polyp
1354	Chinese	1956-10-11	2019-09-24	23/08/2019	Positive	Negative	1	1	0	2019-10-04		#NUM!	#NUM!	0	0	0
1355	Chinese	1952-02-03	2019-09-24	23/08/2019	Negative	Positive	1	1	0	2019-10-03		#NUM!	#NUM!	0	0	0
1356	Chinese	1954-09-23	2019-09-24	23/08/2019	Positive	Positive	1	1	1	2019-10-08	2019-12-06	73	782	0	1	0	Tubular Adenoma	Tubulovillous adenoma
1357	Chinese	1942-06-20	2019-09-24	23/08/2019	Positive	Negative	1	1	0			#NUM!	#NUM!	0	0	0
1358	Chinese	1936-10-19	2019-09-24	23/08/2019	Positive	Positive	1	1	1	2019-09-30	14/10/2019	20	995	0	0	0	Tubular Adenoma
1359	Chinese	1953-04-27	2019-09-26	23/08/2019	X	X	0	0	0			#NUM!	#NUM!	0	0	0
1360	Chinese	1967-06-24	2019-09-26	26/08/2019	Negative	Positive	1	1	0	2019-10-07	2019-11-15	50	628	0	0	0	Tubular Adenoma
1361	Chinese	1953-03-18	2019-09-26	25/08/2019	Positive	Negative	1	1	0			#NUM!	#NUM!	0	0	0
1362	Chinese	1953-10-08	2019-09-26	25/08/2019	Negative	Positive	1	1	0	2019-10-08	2019-11-26	61	793	0	0	1	Normal Colonoscopy
1363	Chinese	1938-03-10	2019-09-26	24/08/2019	Negative	Positive	1	1	0	2019-10-14		#NUM!	#NUM!	0	0	0
1364	Chinese	1952-10-25	2019-09-26	25/08/2019	Negative	Positive	1	1	0	2019-10-04		#NUM!	#NUM!	0	0	0
1365	Chinese	1955-06-28	2019-09-26	25/08/2019	Positive	Positive	1	1	1			#NUM!	#NUM!	0	0	0
1366	Chinese	1969-07-05	2019-09-26	26/08/2019	Positive	Negative	1	1	0			#NUM!	#NUM!	0	0	0
1367	Chinese	1956-06-12	2019-09-26	16/08/2019	Negative	Positive	1	1	0			#NUM!	#NUM!	0	0	0
1368	Chinese	1945-02-11	2019-09-26	25/08/2019	Positive	Positive	1	1	1			#NUM!	#NUM!	0	0	0
1369	Chinese	1940-04-06	2019-09-26	18/08/2019	Negative	Positive	1	1	0			#NUM!	#NUM!	0	0	0
1370	Chinese	1948-05-29	2019-09-26	25/08/2019	Positive	Negative	1	1	0	2019-10-15	2020-02-20	147	860	0	0	1
1371	Chinese	1948-11-28	2019-09-26	25/08/2019	Positive	Negative	1	1	0	2019-10-10	2019-10-21	25	850	0	0	0	Tubular Adenoma
1372	Chinese	1954-03-14	2019-09-26	26/08/2019	Positive	Negative	1	1	0	2019-10-21	2019-12-11	76	788	0	1	0	Sessile serrated polyp
1373	Chinese	1964-03-27	2019-09-26	25/08/2019	Positive	Negative	1	1	0	2019-10-10	2019-11-04	39	667	0	0	0	Tubular Adenoma
1374	Chinese	1959-04-19	2019-09-26	27/08/2019	Negative	Positive	1	1	0	14/10/2019	16/12/2019	81	727	0	0	0	Tubular Adenoma
1375	Chinese	1969-03-30	2019-09-26	26/08/2019	Negative	Positive	1	1	0	2019-10-01		#NUM!	#NUM!	0	0	0
1376	Chinese	1962-07-17	2019-09-26	26/08/2019	Positive	Negative	1	1	0			#NUM!	#NUM!	0	0	0
1377	Chinese	1950-05-09	2019-09-26	23/08/2019	Negative	Positive	1	1	0	2019-10-07	03/01/2020	99	835	0	0	1	Haemorrid
1378	Chinese	1949-08-03	2019-09-26	25/08/2019	Negative	Positive	1	1	0			#NUM!	#NUM!	0	0	0
1379	Chinese	1942-08-07	2019-09-30	25/08/2019	Negative	Positive	1	1	0			#NUM!	#NUM!	0	0	0
1380	Chinese	1938-03-14	2019-09-30	25/08/2019	Negative	Positive	1	1	0	2019-10-03	2019-11-12	43	979	0	0	1	Diverticular Disease
1381	Chinese	1948-07-11	2019-09-30	2019-08-18	Positive	Positive	1	1	1			#NUM!	#NUM!	0	0	0
1382	Malay	28/07/1960	2019-10-01	30/08/2019	Positive	Positive	1	1	1	2019-10-10	2019-11-11	41	711	0	1	0	Tubular Adenoma & Polypoid Duodenal mucosa	Tubulovillous adenoma
1383	Chinese	11/01/1968	2019-10-01	27/08/2019	Negative	Positive	1	1	0	2019-10-10	2019-12-23	83	623	0	0	1	Normal Colonoscopy
1384	Chinese	23/03/1964	2019-10-01	01/09/2019	Positive	Positive	1	1	1	2019-10-10	2019-12-02	62	668	0	0	1	Haemorrid
1385	Chinese	07/07/1956	2019-10-01	01/09/2019	Positive	Negative	1	1	0	2019-10-10		#NUM!	#NUM!	0	0	0
1386	Chinese	10/02/1953	2019-10-01	01/09/2019	Positive	Negative	1	1	0	2019-10-10	2020-01-06	97	802	0	0	0	Tubular Adenoma
1387	Chinese	21/05/1940	2019-10-01	01/09/2019	Positive	Positive	1	1	1	2019-10-10		#NUM!	#NUM!	0	0	0
1388	Chinese	27/04/1953	2019-10-01	26/08/2019	Negative	Positive	1	1	0	2019-10-10		#NUM!	#NUM!	0	0	0
1389	Chinese	11/10/1951	2019-10-01	01/09/2019	Positive	Negative	1	1	0	2019-10-10	2020-01-17	108	819	0	0	0	Tubular Adenoma
1390	Chinese	30/04/1949	2019-10-01	01/09/2019	Positive	Negative	1	1	0	2019-10-11	2019-12-17	77	847	0	0	0	Tubular Adenoma
1391	Malay	20/10/1950	2019-10-01	01/09/2019	Negative	Positive	1	1	0			#NUM!	#NUM!	0	0	0
1392	Chinese	07/07/1955	2019-10-01	01/09/2019	Positive	Negative	1	1	0	2019-10-14	2019-12-18	78	773	0	0	1	Normal Colonoscopy
1393	Chinese	19/04/1936	2019-10-01	01/09/2019	Negative	Positive	1	1	0	2019-10-14	2019-11-28	58	1003	0	0	0	Tubular Adenoma	Hyperplastic Polyp
1394	Chinese	16/03/1945	2019-10-01	30/08/2019	Positive	Negative	1	1	0			#NUM!	#NUM!	0	0	0
1395	Chinese	25/11/1951	2019-10-01	31/08/2019	Negative	Positive	1	1	0			#NUM!	#NUM!	0	0	0
1396	Others	15/03/1955	2019-10-01	31/08/2019	Positive		1	0	0	2019-11-14	2019-12-06	66	776	0	0	0	Tubular Adenoma
1397	Chinese	17/08/1955	2019-10-02	25/08/2019	Positive	Negative	1	1	0			#NUM!	#NUM!	0	0	0
1398	Chinese	1956-03-16	2019-10-03	2019-09-02	Positive	Negative	1	1	0	2019-10-10	2019-11-04	32	763	0	0	1	Normal Colonoscopy
1399	Chinese	1947-09-15	2019-10-03	2019-09-02	Positive	Negative	1	1	0	2019-10-15	2019-11-22	50	866	0	1	0	Tubulovillous adenoma	Tubular Adenoma & Polypoid mucosal fold
1400	Chinese	1946-08-13	2019-10-03	2019-09-02	X	X	0	0	0			#NUM!	#NUM!	0	0	0
1401	Chinese	1943-07-05	2019-10-03	2019-09-01	Negative	Positive	1	1	0			#NUM!	#NUM!	0	0	0
1402	Chinese	1963-10-26	2019-10-03	2019-08-26	Negative	Positive	1	1	0	2019-10-15	2019-12-09	67	673	0	0	1	Diverticular Disease
1403	Chinese	06/09/1954	2019-10-03	03/09/2019	Negative	Positive	1	1	0			#NUM!	#NUM!	0	0	0
1404	Others	1949-09-26	2019-10-03	2019-09-02	Positive	Negative	1	1	0			#NUM!	#NUM!	0	0	0
1405	Chinese	1948-01-03	2019-10-03	03/09/2019	Positive	Positive	1	1	1	2019-10-24		#NUM!	#NUM!	0	0	0
1406	Chinese	1931-07-10	2019-10-03	2019-09-02	Positive	Positive	1	1	1	2019-10-15	2020-02-27	147	1063	0	0	0	Tubular adenomas5
1407	Chinese	1952-03-26	2019-10-07	30/08/2019	Positive	Negative	1	1	0	2019-10-15	2019-11-01	25	811	0	0	1	Haemorrid
1408	Chinese	1948-10-18	2019-10-07	31/08/2019	Positive	Negative	1	1	0	2019-10-15		#NUM!	#NUM!	0	0	0
1409	Chinese	1968-01-28	2019-10-08	10/09/2019	Negative	Positive	1	1	0	2019-10-11	2019-12-24	77	622	0	0	1	Haemorrid	Diverticular Disease
1410	Chinese	1959-07-15	2019-10-08	13/09/2019	Positive	Negative	1	1	0	2019-10-11		#NUM!	#NUM!	0	0	0
1411	Chinese	1946-10-29	2019-10-08	15/09/2019	Negative	Positive	1	1	0	2019-10-11	2019-11-20	43	876	0	0	0	Tubular Adenoma
1412	Chinese	1950-02-25	2019-10-08	08/09/2019	Negative	Positive	1	1	0			#NUM!	#NUM!	0	0	0
1413	Chinese	1937-04-01	2019-10-08	08/09/2019	Positive		1	0	0			#NUM!	#NUM!	0	0	0
1414	Chinese	1949-05-31	2019-10-08	15/09/2019	Negative	Positive	1	1	0			#NUM!	#NUM!	0	0	0
1415	Chinese	1967-08-25	2019-10-08	06/09/2019	Negative	Positive	1	1	0	2019-10-15	2019-11-28	51	627	0	0	1	Normal Colonoscopy
1416	Chinese	1947-02-20	2019-10-08	08/09/2019	Positive	Negative	1	1	0	2019-10-15	2019-11-18	41	872	0	0	0	Tubular Adenoma
1417	Chinese	1964-09-26	2019-10-08	14/09/2019	Positive	Positive	1	1	1	2019-10-17	09/12/2019	62	662	0	0	1	Haemorrid	Diverticular Disease
1418	Chinese	1960-09-11	2019-10-08	09/09/2019	Negative	Positive	1	1	0			#NUM!	#NUM!	0	0	0
1419	Chinese	1950-02-03	2019-10-08	15/09/2019	Positive	Negative	1	1	0	2019-10-29		#NUM!	#NUM!	0	0	0
1420	Chinese	1952-08-10	2019-10-08	15/09/2019	Positive	Positive	1	1	1	2019-10-15		#NUM!	#NUM!	0	0	0
1421	Chinese	20/11/1958	2019-10-10	01/09/2019	Positive	Positive	1	1	1	2019-10-14		#NUM!	#NUM!	0	0	0
1422	Chinese	20/08/1942	2019-10-11	2019-09-14	Positive	Positive	1	1	1	2019-10-24	31/01/2020	112	929	1	0	0	Adenocarcinoma
1423	Indian	1966-08-29	2019-10-11	2019-09-17	Positive	Negative	1	1	0	2019-10-21	2019-12-18	68	639	0	0	1	Normal Colonoscopy
1424	Chinese	1962-07-20	2019-10-11	2019-09-16	Positive		1	0	0	2019-10-21		#NUM!	#NUM!	0	0	0
1425	Chinese	1958-07-10	2019-10-11	2019-09-09	Negative	Positive	1	1	0			#NUM!	#NUM!	0	0	0
1426	Chinese	1949-06-08	2019-10-11	2019-09-16	Positive	Negative	1	1	0	2019-10-21	2019-12-15	65	846	0	0	1	Normal Colonoscopy
1427	Chinese	1954-02-01	2019-10-11	2019-09-17	Positive	Positive	1	1	1	2019-12-16	2020-03-04	145	793	0	1	0	Tubular adenoma	Traditional serrated adenoma
1428	Chinese	1969-01-31	2019-10-11	2019-09-22	Negative	Positive	1	1	0	2019-10-21	2020-01-08	89	611	0	0	1	Normal Colonoscopy
1429	Malay	1951-03-05	2019-10-11	2019-09-24	Positive	Positive	1	1	1	2019-10-24		#NUM!	#NUM!	0	0	0
1430	Chinese	1953-05-11	2019-10-11	2019-09-16	Negative	Positive	1	1	0	2019-10-25		#NUM!	#NUM!	0	0	0
1431	Chinese	1953-08-15	2019-10-11	2019-09-20	Negative	Positive	1	1	0	2019-10-31	2020-01-13	94	796	0	0	1	Normal Colonoscopy
1432	Others	1962-03-20	2019-10-11	2019-09-27	Positive	Negative	1	1	0	2019-11-18	2019-12-30	80	693	0	0	1	Normal Colonoscopy
1433	Chinese	1953-11-29	2019-10-11	2019-09-17	Positive	Positive	1	1	1			#NUM!	#NUM!	0	0	0
1434	Chinese	1961-07-13	2019-10-15	29/09/2019	Positive	Negative	1	1	0	2019-10-24	2019-10-30	15	699	0	0	0	Tubular adenoma	Non-specific changes
1435	Chinese	1960-11-24	2019-10-15	01/10/2019	Positive	Negative	1	1	0	2019-10-24	2019-12-02	48	708	0	0	0	inflammatory polyp	Tubular adenoma
1436	Chinese	1950-09-21	2019-10-15	29/09/2019	Negative	Positive	1	1	0	2019-10-24	2019-12-16	62	830	0	0	1	Diverticular Disease	Haemorrid
1437	Chinese	1943-06-27	2019-10-15	06/10/2019	Negative	Positive	1	1	0	2019-10-24	2019-12-30	76	918	0	0	1	Diverticular Disease
1438	Chinese	1956-01-31	2019-10-15	01/10/2019	Positive	Negative	1	1	0	2019-10-29		#NUM!	#NUM!	0	0	0
1439	Chinese	1963-11-16	2019-10-15	07/10/2019	Positive	Negative	1	1	0			#NUM!	#NUM!	0	0	0
1440	Chinese	1936-07-03	2019-10-15	07/09/2019	Negative	Positive	1	1	0	2019-10-25		#NUM!	#NUM!	0	0	0
1441	Others	1969-03-22	2019-10-15	06/10/2019	Positive	Negative	1	1	0	2019-10-24	2019-12-30	76	609	0	0	0	Tubular Adenoma	Hyperplastic Polyp
1442	Chinese	1962-02-22	2019-10-15	27/09/2019	Negative	Positive	1	1	0			#NUM!	#NUM!	0	0	0
1443	Chinese	1959-12-02	2019-10-15	23/09/2019	Negative	Positive	1	1	0	25/10/2019	27/12/2019	73	720	0	0	0	Tubular Adenoma	Suboptimal
1444	Chinese	1956-12-26	2019-10-15	29/09/2019	Negative	Positive	1	1	0	2019-10-25	2019-12-27	73	756	0	0	1	Diverticular Disease
1445	Chinese	1956-11-18	2019-10-15	05/10/2019	Negative	Positive	1	1	0			#NUM!	#NUM!	0	0	0
1446	Chinese	1951-11-01	2019-10-15	06/10/2019	Positive	Negative	1	1	0	2019-11-04		#NUM!	#NUM!	0	0	0
1447	Indian	1952-10-21	2019-10-15	04/10/2019	Positive		1	0	0	2019-11-08		#NUM!	#NUM!	0	0	0
1448	Chinese	1949-10-03	2019-10-15	29/09/2019	Positive	Negative	1	1	0	2019-10-25	2020-01-15	92	843	0	0	0	Tubular Adenoma
1449	Chinese	1968-05-06	2019-10-17	2019-09-17	Negative	Positive	1	1	0	2019-10-25	2019-11-29	43	618	0	0	0	Tubular Adenoma
1450	Chinese	1955-11-11	2019-10-17	05/10/2019	Negative	Positive	1	1	0	2019-10-21	2020-01-10	85	769	0	0	0	Tubular Adenoma
1451	Chinese	1958-02-01	2019-10-17	11/10/2019	Positive	Positive	1	1	1	2019-10-22		#NUM!	#NUM!	0	0	0
1452	Chinese	1969-08-22	2019-10-17	08/10/2019	Negative	Positive	1	1	0	2019-10-29	2019-11-18	32	602	0	0	0	Tubular Adenoma
1453	Chinese	1958-10-11	2019-10-17	08/10/2019	Positive	Positive	1	1	1			#NUM!	#NUM!	0	0	0
1454	Chinese	1945-07-25	2019-10-18	2019-09-30	Negative	Positive	1	1	0			#NUM!	#NUM!	0	0	0
1455	Chinese	1950-05-20	2019-10-21	2019-08-18	Negative	Positive	1	1	0	2019-11-04	2020-02-20	122	837	0	0	1
1456	Chinese	1942-07-18	2019-11-04	13/10/2019	Positive	Negative	1	1	0	0711/2019	2019-12-30	56	929	1	0	0	Adenocarcinoma
1457	Chinese	1945-07-13	2019-11-04	15/10/2019	Positive		1	0	0	2019-11-15	2019-11-26	22	892	0	1	0	Tubulovillous adenoma
1458	Chinese	1960-01-20	2019-11-04	13/10/2019	Positive	Positive	1	1	1	2019-11-15	2019-12-10	36	718	1	0	0	Adenocarcinoma
1459	Chinese	1967-06-01	2019-11-04	13/10/2019	Negative	Positive	1	1	0	2019-11-29		#NUM!	#NUM!	0	0	0
1460	Chinese	1962-06-14	2019-11-04	13/10/2019	Positive		1	0	0	2019-11-18	2019-12-30	56	690	0	0	0	Tubular adenoma
1461	Chinese	1950-06-15	2019-11-04	13/10/2019	Positive	Positive	1	1	1	2019-11-18	2019-12-02	28	833	0	0	1	Mild active colitis / Tubular adenoma
1462	Chinese	1955-11-29	2019-11-05	2019-09-21	Positive	Positive	1	1	1	2019-11-08	2019-11-12	7	767	0	0	0	Tubular adenoma
1463	Chinese	1956-01-15	2019-12-09	31/10/2019	Positive		1	0	0	2019-12-16	2019-12-18	9	767	0	0	0	Tubular adenoma
1464	Chinese	1955-12-06	2019-12-09	30/10/2019	Positive		1	0	0			#NUM!	#NUM!	0	0	0
1465	Chinese	1954-09-21	2019-12-09	25/10/2019	Positive		1	0	0	2019-12-23	2020-03-11	93	785	0	0	0	Tubular adenoma
1466	Chinese	1951-10-25	2019-12-09	21/10/2019	Positive	Positive	1	1	1	2019-12-16	2020-03-30	112	821	0	0	0	Tubular adenoma
1467	Chinese	1949-05-25	2019-12-09	23/10/2019	Positive		1	0	0	2019-12-19	2020-01-28	50	848	0	0	1	Normal Colonoscopy
1468	Chinese	1949-06-16	2019-12-09	23/10/2019	Positive		1	0	0	2019-12-26	2020-01-15	37	846	0	0	1	Diverticular Disease
1469	Chinese	1943-10-28	2019-12-09	22/10/2019	Positive	Positive	1	1	1	2019-12-17		#NUM!	#NUM!	0	0	0
1470	Chinese	1937-11-04	2019-12-09	29/10/2019	Positive	Positive	1	1	1			#NUM!	#NUM!	0	0	0
1471	Chinese	1969-10-17	2019-12-09	31/10/2019	Positive	Positive	1	1	1			#NUM!	#NUM!	0	0	0
1472	Chinese	1952-05-12	2019-12-09	21/10/2019	Positive		1	0	0	2019-12-17	2019-12-27	18	811	0	0	1	Normal Colonoscopy
1473	Chinese	1949-10-19	2019-12-09	29/10/2019	Positive		1	0	0	2019-12-20	2020-01-15	37	842	1	0	0	Adenocarcinoma
1474	Malay	1969-12-12	2019-12-09	25/10/2019	Positive		1	0	0	2019-12-24	2020-01-30	52	601	0	0	1	Normal Colonoscopy
1475	Chinese	1967-04-16	2019-12-09	24/10/2019	Positive		1	0	0	2019-12-23	2020-01-08	30	632	0	0	1	Haemorrid
1476	Chinese	1967-02-23	2019-12-09	31/10/2019	Positive		1	0	0	2019-12-23	2020-01-30	52	635	0	0	1	Normal Colonoscopy
1477	Chinese	1961-10-07	2019-12-09	23/10/2019	Positive		1	0	0	2019-12-20	2020-02-26	79	700	0	0	0	Tubular adenoma2
1478	Chinese	1960-08-13	2019-12-09	29/10/2019	Positive		1	0	0	2019-12-18	2020-01-07	29	712	0	0	1	Diverticular Disease
1479	Chinese	1960-07-01	2019-12-09	24/10/2019	Positive		1	0	0	2019-12-13	2020-01-03	25	714	0	0	0	Tubular adenoma
1480	Chinese	1959-06-17	2019-12-09	22/10/2019	Positive		1	0	0	2019-12-19	2020-03-13	95	728	0	0	1	Diverticular Disease
1481	Chinese	1959-09-17	2019-12-09	25/10/2019	Positive	Positive	1	1	1	2019-12-23	2020-03-11	93	725	0	0	0	tubular adenoma
1482	Indian	1957-09-10	2019-12-09	29/10/2019	Positive		1	0	0	2019-12-20	2020-01-15	37	748	0	0	0	Hyperplastic Polyp
1483	Chinese	1950-12-04	2019-12-12	29/10/2019	Positive	Positive	1	1	1	2020-01-13	2020-04-15	125	832	0	1	0	Tubular adenoma	tubulovillous adenoma
1484	Chinese	1950-06-15	2019-12-12	22/11/2019	Positive		1	0	0	2020-01-10	2020-02-11	61	835	0	0	0	Tubular adenoma
1485	Chinese	1947-02-09	2019-12-12	18/11/2019	Positive		1	0	0	2019-12-23	2020-01-08	27	874	0	0	1	Normal Colonoscopy
1486	Chinese	1948-04-02	2019-12-12	25/11/2019	Positive		1	0	0	2019-12-23	2020-03-04	83	863	0	0	0	Tubular adenoma
1487	Chinese	1946-08-18	2019-12-12	17/11/2019	Positive	Positive	1	1	1	2019-12-24	2020-01-09	28	880	0	0	0	Hyperplastic Polyp
1488	Chinese	1946-11-01	2019-12-12	24/11/2019	Positive		1	0	0	2019-12-24	2020-01-30	49	878	0	0	1	Polypoid colonic mucosa
1489	Chinese	1943-07-14	2019-12-12	03/11/2019	Positive	Positive	1	1	1	2019-12-24	2020-02-03	53	918	0	0	1	Diverticular Disease
1490	Chinese	1941-05-16	2019-12-12	09/11/2019	Positive	Positive	1	1	1	2019-12-30	2020-03-25	104	946	0	0	0	Tubular adenoma3
1491	Chinese	1938-01-09	2019-12-12	04/11/2019	Positive		1	0	0			#NUM!	#NUM!	0	0	0
1492	Chinese	1935-01-01	2019-12-12	10/11/2019	Positive		1	0	0	2020-01-06	2020-03-13	92	1022	0	0	0	Tubular adenoma
1493	Chinese	1932-06-17	2019-12-12	04/11/2019	Positive	Positive	1	1	1	2019-12-26	2020-01-21	40	1051	0	0	0	Tubular adenoma
1494	Chinese	1964-03-10	2019-12-12	04/11/2019	Positive		1	0	0			#NUM!	#NUM!	0	0	0
1495	Chinese	1957-09-27	2019-12-12	01/11/2019	Positive		1	0	0	2019-12-26	2020-01-30	49	748	0	0	1	Normal Colonoscopy
1496	Chinese	1956-04-14	2019-12-12	03/11/2019	Positive	Positive	1	1	1			#NUM!	#NUM!	0	0	0
1497	Chinese	1955-05-25	2019-12-12	18/11/2019	Positive		1	0	0	2019-12-26	2020-03-30	109	778	0	0	1	Diverticular Disease	Haemorrid
1498	Chinese	1954-09-05	2019-12-12	16/11/2019	Positive		1	0	0			#NUM!	#NUM!	0	0	0
1499	Chinese	1953-12-11	2019-12-12	29/10/2019	Positive		1	0	0			#NUM!	#NUM!	0	0	0
1500	Chinese	1948-01-26	2019-12-12	29/10/2019	Positive		1	0	0			#NUM!	#NUM!	0	0	0
1501	Others	1946-03-03	2019-12-12	04/11/2019	Positive		1	0	0	2019-12-26		#NUM!	#NUM!	0	0	0
1502	Chinese	1969-08-22	2019-12-12	02/11/2019	Positive		1	0	0	2019-12-30	2020-03-27	106	607	0	0	1	Polypoid colonic mucosa
1503	Chinese	1967-06-28	2019-12-12	19/11/2019	Positive		1	0	0	2020-01-09	2020-03-23	102	632	0	0	1	Normal Colonoscopy	?
1504	Chinese	1965-12-08	2019-12-12	13/11/2019	Positive		1	0	0			#NUM!	#NUM!	0	0	0
1505	Malay	1963-01-28	2019-12-12	29/10/2019	Positive		1	0	0			#NUM!	#NUM!	0	0	0
1506	Indian	1962-05-05	2019-12-12	24/11/2019	Positive		1	0	0			#NUM!	#NUM!	0	0	0
1507	Chinese	1958-03-30	2019-12-12	17/11/2019	Positive		1	0	0	2019-12-26		#NUM!	#NUM!	0	0	0
1508	Chinese	1958-06-20	2019-12-12	10/11/2019	Positive		1	0	0	2020-01-13		#NUM!	#NUM!	0	0	0
1509	Chinese	1957-10-11	2019-12-12	05/11/2019	Positive		1	0	0			#NUM!	#NUM!	0	0	0
1510	Chinese	1956-05-12	2019-12-12	09/11/2019	Positive		1	0	0	2020-01-13		#NUM!	#NUM!	0	0	0
1511	Chinese	1955-02-04	2019-12-12	03/11/2019	Positive		1	0	0	2020-01-02		#NUM!	#NUM!	0	0	0
1512	Chinese	1955-08-09	2019-12-12	22/11/2019	Positive	Positive	1	1	1	2019-12-30	2020-03-20	99	775	0	0	0	Tubular adenoma
1513	Chinese	1954-11-29	2019-12-12	23/11/2019	Positive	Positive	1	1	1	2019-12-30	2020-03-03	82	783	0	0	0	Tubular adenoma	Polypoid mucosa
1514	Chinese	1953-02-18	2019-12-12	01/11/2019	Positive		1	0	0			#NUM!	#NUM!	0	0	0
1515	Indian	1953-10-04	2019-12-12	22/11/2019	Positive		1	0	0			#NUM!	#NUM!	0	0	0
1516	Chinese	1952-03-10	2019-12-12	10/11/2019	Positive		1	0	0	2020-01-31		#NUM!	#NUM!	0	0	0
1517	Others	1951-12-23	2019-12-12	17/11/2019	Positive	Positive	1	1	1	2019-12-23		#NUM!	#NUM!	0	0	0
1518	Chinese	1951-08-24	2019-12-12	15/10/2019	Negative	Positive	1	1	0	2019-12-26	2020-03-02	81	822	0	0	0	Tubular adenoma
1519	Chinese	1950-12-17	2019-12-12	24/11/2019	Positive		1	0	0	2019-12-30		#NUM!	#NUM!	0	0	0
1520	Chinese	1944-07-04	2019-12-12	25/11/2019	Positive		1	0	0	2019-12-30	2020-03-27	106	908	0	1	0	Serrated polyp	Hyperplastic polyp2
1521	Chinese	1969-02-18	2019-12-16	2019-11-26	Positive		1	0	0	2020-01-03	2020-04-14	120	613	0	0	0	Tubular adenoma
1522	Chinese	1969-10-07	2019-12-16	12/11/2019	Positive	Positive	1	1	1	2019-12-26	2020-01-02	17	602	0	1	0	Tubulovillous adenoma
1523	Chinese	1969-12-05	2019-12-16	2019-11-04	Positive		1	0	0	2020-01-20	2020-04-29	135	604	0	0	1	Normal Colonoscopy
1524	Chinese	1969-06-09	2019-12-16	2019-11-11	Positive		1	0	0	2020-01-03	2020-03-24	99	609	0	0	1
1525	Chinese	1963-09-23	2019-12-16	2019-11-26	Positive		1	0	0	2020-01-03	2020-03-24	99	678	0	0	1	Ulceration
1526	Chinese	1956-11-16	2019-12-16	2019-11-05	Positive		1	0	0	2020-01-10	2020-03-04	79	759	0	0	0	Tubular adenoma	Hyperplastic polyp
1527	Chinese	1939-09-12	2019-12-16	2019-11-18	Positive		1	0	0	2020-01-13	2020-04-22	128	967	0	0	0	?
1528	Chinese	1969-11-24	2019-12-16	2019-11-03	Positive		1	0	0			#NUM!	#NUM!	0	0	0
1529	Chinese	1969-08-02	2019-12-16	2019-11-03	Positive		1	0	0	2020-01-06	2020-01-22	37	605	0	0	1	Diverticular Disease
1530	Chinese	1969-08-23	2019-12-16	2019-11-08	Positive		1	0	0	2020-01-03	2020-03-10	85	606	0	0	0	Tubular adenoma	Hyperplastic Polyp
1531	Chinese	1967-01-04	2019-12-16	2019-11-10	Positive	Positive	1	1	1	2020-01-14	2020-03-02	77	637	0	0	1
1532	Malay	1958-04-27	2019-12-16	2019-11-05	Positive		1	0	0	2019-12-27	2020-01-28	43	741	0	0	1	Normal Colonoscopy
1533	Chinese	1959-03-01	2019-12-17	09/11/2019	Positive		1	0	0	2020-01-03	2020-03-10	84	732	0	0	0	Tubular adenoma
1534	Chinese	1949-07-08	2019-12-30	22/11/2019	Positive		1	0	0	2020-01-03	2020-04-17	109	849	0	0	0	Tubular adenoma
1535	Chinese	1960-12-07	2019-12-31	2019-12-19	Positive		1	0	0	2020-01-10	2020-01-17	17	709	0	0	1	Diverticular Disease
1536	Chinese	1945-07-23	2019-12-31	2019-12-19	Positive		1	0	0	2020-01-17	2020-04-24	115	897	0	1	0	Sessile serrated lesion
1537	Chinese	1966-07-16	2019-12-31	2019-12-14	Positive	Negative	1	1	0	2020-01-17	2020-03-31	91	644	0	0	1	Normal Colonoscopy
1538	Indian	1965-05-26	2020-01-08	08/12/2019	Positive	Positive	1	1	1	2020-01-20	24/04/2020	107	658	0	0	0	Tubular Adenoma
1539	Chinese	1969-11-17	2020-01-08	06/12/2019	Positive		1	0	0	2020-01-16		#NUM!	#NUM!	0	0	0
1540	Chinese	1957-10-08	2020-01-08	30/11/2019	Positive		1	0	0	2020-01-30	2020-03-30	82	749	0	0	1	Active ileitis with erosion
1541	Chinese	1957-08-22	2020-01-08	09/12/2019	Positive		1	0	0	2020-01-30	2020-02-24	47	750	0	0	0	Superficial small bowel mucosa	tubular adenoma2
1542	Chinese	1957-11-22	2020-01-08	21/12/2019	Positive		1	0	0	2020-01-30	2020-06-08	152	750	0	0	1	Normal Colonoscopy
1543	Chinese	1955-08-28	2020-01-08	01/12/2019	Positive		1	0	0			#NUM!	#NUM!	0	0	0
1544	Chinese	1955-03-31	2020-01-08	08/12/2019	Positive	Positive	1	1	1	2020-01-30		#NUM!	#NUM!	0	0	0
1545	Chinese	1948-05-19	2020-01-08	29/11/2019	Positive		1	0	0	2020-01-30	2020-08-07	212	866	0	0	1	Diverticular Disease
1546	Chinese	1969-02-01	2020-01-08	02/12/2019	Positive		1	0	0	2020-01-30		#NUM!	#NUM!	0	0	0
1547	Chinese	1961-06-15	2020-01-08	01/12/2019	Positive		1	0	0	2020-05-22	2020-08-28	233	710	0	0	0	Tubular adenoma
1548	Malay	1953-02-11	2020-01-08	21/12/2019	Positive		1	0	0			#NUM!	#NUM!	0	0	0
1549	Chinese	1949-02-27	2020-01-08	09/12/2019	Positive		1	0	0	2020-01-30		#NUM!	#NUM!	0	0	0
1550	Chinese	1954-07-27	2020-01-08	30/11/2019	Positive		1	0	0	2020-09-02	2020-12-07	334	796	0	0	0	?
1551	Chinese	1944-11-08	2020-01-08	01/12/2019	Positive		1	0	0	2020-02-03	2020-07-24	198	908	0	0	1	Haemorrid	Diverticular Disease
1552	Chinese	1966-09-30	2020-01-08	16/12/2019	Positive		1	0	0	2020-02-03		#NUM!	#NUM!	0	0	0
1553	Chinese	1969-12-20	2020-01-08	17/12/2019	Positive		1	0	0	2020-02-06	2020-02-10	33	601	0	0	1	Polypoid mucosa
1554	Chinese	1945-04-23	2020-01-08	06/12/2019	Positive		1	0	0			#NUM!	#NUM!	0	0	0
1555	Chinese	1959-06-09	2020-01-08	10/12/2019	Positive		1	0	0			#NUM!	#NUM!	0	0	0
1556	Chinese	1969-06-05	2020-01-08	14/12/2019	Positive		1	0	0			#NUM!	#NUM!	0	0	0
1557	Chinese	1963-09-23	2020-01-08	06/12/2019	Positive		1	0	0			#NUM!	#NUM!	0	0	0
1558	Chinese	1954-08-15	2020-01-08	30/11/2019	Positive		1	0	0			#NUM!	#NUM!	0	0	0
1559	Chinese	1945-06-24	2020-01-08	2019-12-17	Positive		1	0	0			#NUM!	#NUM!	0	0	0
1560	Chinese	1969-09-14	2020-01-08	29/12/2019	Positive		1	0	0	2020-02-06	2020-12-11	338	614	0	0	0	?
1561	Chinese	1960-05-23	2020-01-17	31/12/2019	Negative	Positive	1	1	0	2020-02-06	2020-11-09	297	725	0	0	0	Tubular Adenoma
1562	Chinese	1968-02-23	2020-01-17	28/12/2019	Positive		1	0	0	2020-06-04	2020-07-13	178	628	0	0	1	Normal Colonoscopy
1563	Chinese	1960-07-01	2020-01-17	18/10/2019	Positive		1	0	0			#NUM!	#NUM!	0	0	0
1564	Chinese	1952-05-12	2020-01-17	21/10/2019	Positive		1	0	0			#NUM!	#NUM!	0	0	0
1565	Chinese	1949-06-16	2020-01-17	19/10/2019	Positive		1	0	0			#NUM!	#NUM!	0	0	0
1566	Indian	1970-04-12	2020-01-17	18/12/2019	Positive		1	0	0	2020-03-13	2020-03-27	70	599	0	0	1	Polypoid colonic mucosa
1567	Chinese	1961-05-13	2020-01-17	20/12/2019	Positive	Negative	1	1	0			#NUM!	#NUM!	0	0	0
1568	Chinese	1955-12-06	2020-01-17	21/10/2019	Positive		1	0	0			#NUM!	#NUM!	0	0	0
1569	Indian	1957-09-10	2020-01-17	24/10/2019	Positive		1	0	0			#NUM!	#NUM!	0	0	0
1570	Chinese	1960-08-13	2020-01-17	26/10/2019	Positive		1	0	0			#NUM!	#NUM!	0	0	0
1571	Chinese	1949-09-14	2020-01-20	24/12/2019	Positive		1	0	0	2020-02-06	2020-10-29	283	853	0	0	1	Diverticular Disease
1572	Chinese	1953-11-22	2020-01-20	2019-12-28	Positive		1	0	0			#NUM!	#NUM!	0	0	0
1573	Chinese	1937-01-07	2020-01-20	2019-12-28	Positive		1	0	0	2020-05-22	2020-07-30	192	1002	0	0	1	Haemorrid
1574	Chinese	1968-01-04	2020-01-20	2019-12-28	Negative	Positive	1	1	0			#NUM!	#NUM!	0	0	0
1575	Chinese	1964-12-01	2020-01-20	2020-01-01	Negative	Positive	1	1	0			#NUM!	#NUM!	0	0	0
1576	Malay	1950-10-17	2020-01-20	2019-12-28	Positive	Positive	1	1	1			#NUM!	#NUM!	0	0	0
1577	Indian	1958-02-13	2020-01-21	2019-12-19	Positive	Negative	1	1	0	2020-02-27	2020-03-04	43	744	0	0	1	Normal Colonoscopy
1578	Chinese	1960-04-09	2020-01-31	2019-12-29	Positive		1	0	0			#NUM!	#NUM!	0	0	0
1579	Chinese	1950-09-07	2020-01-31	2019-12-28	Positive		1	0	0			#NUM!	#NUM!	0	0	0
1580	Chinese	1959-11-20	2020-01-31	2020-01-10	Positive		1	0	0			#NUM!	#NUM!	0	0	0
1581	Chinese	1957-01-17	2020-01-31	2020-01-03	Negative	Positive	1	1	0			#NUM!	#NUM!	0	0	0
1582	Chinese	1959-09-08	2020-01-31	2020-01-02	Positive	Positive	1	1	1			#NUM!	#NUM!	0	0	0
1583	Chinese	1966-03-31	2020-01-30	2020-01-03	Positive	Positive	1	1	1	2020-02-06	2020-02-11	12	646	0	0	1	Normal Colonoscopy
1584	Chinese	1953-02-02	2020-01-31	2020-01-10	Positive		1	0	0	2020-07-13	2020-09-30	243	811	0	0	1	Polypoidal colonic mucosa.
1585	Chinese	1955-12-10	2020-01-31	2020-01-14	Positive		1	0	0			#NUM!	#NUM!	0	0	0
1586	Chinese	1963-02-15	2020-01-31	2020-01-10	Positive		1	0	0			#NUM!	#NUM!	0	0	0
1587		1967-06-28	2020-01-31	2020-01-04	Positive		1	0	0			#NUM!	#NUM!	0	0	0
1588	Chinese	1957-10-11	2020-02-01	2019-11-02	Positive		1	0	0			#NUM!	#NUM!	0	0	0
1589	Chinese	1948-01-26	2020-02-01	2019-10-20	Positive		1	0	0			#NUM!	#NUM!	0	0	0
1590	Chinese	1952-03-10	2020-02-01	2019-11-01	Positive		1	0	0			#NUM!	#NUM!	0	0	0
1591	Chinese	1969-08-22	2020-02-01	2019-10-28	Positive		1	0	0			#NUM!	#NUM!	0	0	0
1592	Chinese	1969-08-23	2020-02-01	2019-11-05	Positive		1	0	0			#NUM!	#NUM!	0	0	0
1593	Chinese	1935-01-01	2020-02-01	2019-11-01	Positive		1	0	0			#NUM!	#NUM!	0	0	0
1594	Chinese	1953-02-18	2020-02-01	2019-10-29	Positive		1	0	0			#NUM!	#NUM!	0	0	0
1595	Chinese	1967-04-16	2020-02-01	2019-10-21	Positive		1	0	0			#NUM!	#NUM!	0	0	0
1596	Chinese	1949-05-25	2020-02-01	2019-10-20	Positive		1	0	0			#NUM!	#NUM!	0	0	0
1597	Chinese	1961-04-10	2020-02-06	21/01/2020	Positive	Negative	1	1	0	2020-03-20	2020-06-16	131	710	0	0	1	Normal Colonoscopy
1598	Chinese	1952-12-30	2020-02-06	21/01/2020	Positive		1	0	0	2020-03-02	2020-08-19	195	811	0	1	0	Tubular adenomas2	Tubulovillous adenoma
1599	Chinese	1948-09-07	2020-02-06	20/01/2020	Positive	Negative	1	1	0	2020-02-24		#NUM!	#NUM!	0	0	0
1600	Chinese	1947-03-05	2020-02-06	28/01/2020	Positive		1	0	0			#NUM!	#NUM!	0	0	0
1601	Chinese	1949-12-11	2020-02-06	16/01/2020	Positive		1	0	0	2020-02-20	2020-06-01	116	845	0	0	1	Normal Colonoscopy
1602	Chinese	1961-11-17	2020-02-11	2020-01-19	Positive		1	0	0			#NUM!	#NUM!	0	0	0
1603	Chinese	1936-05-28	2020-02-11	2019-12-24	Positive	Positive	1	1	1	2020-04-06	2020-06-30	140	1009	0	0	0	type hamartomatous polyp	tubular adenoma
1604	Chinese	1960-06-28	2020-02-12	2019-12-24	Positive	Negative	1	1	0	2020-06-29		#NUM!	#NUM!	0	0	0
1605	Chinese	1944-07-04	2020-02-13	2019-11-24	Positive		1	0	0			#NUM!	#NUM!	0	0	0
1606	Chinese	1947-02-09	2020-02-13	2019-11-17	Positive		1	0	0			#NUM!	#NUM!	0	0	0
1607	Chinese	1967-06-28	2020-02-13	2019-11-17	Positive		1	0	0			#NUM!	#NUM!	0	0	0
1608	Chinese	1960-03-04	2020-02-13	2020-01-30	Positive		1	0	0			#NUM!	#NUM!	0	0	0
1609	Chinese	1957-12-23	2020-02-13	2020-01-17	Positive		1	0	0			#NUM!	#NUM!	0	0	0
1610	Chinese	1945-09-05	2020-02-13	2020-02-04	Positive		1	0	0	2020-02-24	2020-03-04	20	893	0	0	1	Normal Colonoscopy
1611	Chinese	1949-04-25	2020-02-13	2020-01-03	Positive		1	0	0			#NUM!	#NUM!	0	0	0
1612	Chinese	1948-04-02	2020-02-13	2019-11-22	Positive		1	0	0			#NUM!	#NUM!	0	0	0
1613	Chinese	1959-10-23	2020-02-13	2020-01-15	Negative	Positive	1	1	0			#NUM!	#NUM!	0	0	0
1614	Chinese	1939-09-12	2020-02-13	2019-11-17	Positive		1	0	0			#NUM!	#NUM!	0	0	0
1615	Chinese	1968-01-25	2020-02-13	2020-01-23	Positive		1	0	0	2020-02-24	2020-03-04	20	625	0	1	0	tubulovillous adenoma
1616	Chinese	1960-07-16	2020-02-14	2020-01-20	Positive		1	0	0			#NUM!	#NUM!	0	0	0
1617	Chinese	1969-01-11	2020-02-14	2020-02-03	Positive	Positive	1	1	1	2020-05-18	2020-09-30	229	620	0	0	0	Polypoid colonic mucosa	Tubular adenoma
1618	Chinese	1964-10-03	2020-02-20	17/01/2020	Negative	Positive	1	1	0	2020-08-14	2020-11-03	257	673	0	0	1	Normal Colonoscopy
1619	Chinese	1952-08-06	2020-02-20	19/01/2020	Positive		1	0	0			#NUM!	#NUM!	0	0	0
1620	Chinese	1952-03-29	2020-02-20	20/08/2019	Positive		1	0	0			#NUM!	#NUM!	0	0	0
1621	Chinese	1944-12-09	2020-02-20	01/09/2019	Positive		1	0	0	2020-07-13		#NUM!	#NUM!	0	0	0
1622	Chinese	1939-01-02	2020-02-20	07/01/2020	Positive		1	0	0	2020-03-12	2020-05-29	99	976	0	0	1	Diverticular Disease
1623	Chinese	1938-12-19	2020-02-20	05/01/2020	Positive	Positive	1	1	1			#NUM!	#NUM!	0	0	0
1624	Chinese	1947-07-20	2020-02-20	12/01/2020	Positive		1	0	0			#NUM!	#NUM!	0	0	0
1625	Chinese	1969-04-25	2020-02-20	07/01/2020	Positive		1	0	0			#NUM!	#NUM!	0	0	0
1626	Chinese	1958-05-19	2020-02-20	01/12/2019	Positive		1	0	0	2020-03-09		#NUM!	#NUM!	0	0	0
1627	Chinese	1957-08-23	2020-02-20	27/12/2019	Positive		1	0	0	2020-04-06	2020-08-19	181	755	0	0	0	Tubular Adenoma
1628	Chinese	1957-09-30	2020-02-20	29/09/2019	Positive	Positive	1	1	1			#NUM!	#NUM!	0	0	0
1629	Indian	1960-05-10	2020-02-20	07/01/2020	Positive		1	0	0	2020-03-16	2020-05-20	90	720	0	0	0	Tubular adenoma
1630	Malay	1954-01-22	2020-02-20	24/11/2019	Positive		1	0	0			#NUM!	#NUM!	0	0	0
1631	Chinese	1950-06-20	2020-02-20	13/01/2020	Positive		1	0	0	2020-03-09	2020-05-12	82	838	0	1	0	Tubulovillous adenoma
1632	Chinese	1943-10-19	2020-02-20	24/12/2019	Positive	Positive	1	1	1	2020-03-09	2020-03-17	26	916	0	0	0	Tubular adenoma
1633	Chinese	1954-10-17	2020-02-21	2020-02-11	Positive	Positive	1	1	1	2020-03-02	2020-03-11	19	784	0	0	1	Polypoidal colonic mucosa2
1634	Chinese	1954-03-05	2020-02-24	2019-12-31	Negative	Positive	1	1	0			#NUM!	#NUM!	0	0	0
1635	Chinese	1955-03-03	2020-02-26	2020-01-27	Positive		1	0	0			#NUM!	#NUM!	0	0	0
1636	Chinese	1947-12-04	2020-02-26	2020-01-28	Negative	Positive	1	1	0	2020-03-16		#NUM!	#NUM!	0	0	0
1637	Chinese	1961-09-12	2020-02-26	2020-01-03	Positive	Negative	1	1	0	2020-03-04		#NUM!	#NUM!	0	0	0
1638	Chinese	1944-05-19	2020-02-27	2019-01-30	Negative	Positive	1	1	0	2020-03-03		#NUM!	#NUM!	0	0	0
1639	Chinese	1969-12-11	2020-02-27	2020-02-16	Positive		1	0	0			#NUM!	#NUM!	0	0	0
1640	Chinese	1959-04-08	2020-02-27	2020-02-09	Positive	Negative	1	1	0	2020-03-20	2020-06-16	110	734	0	0	0	Tubular adenoma
1641	Chinese	1955-08-07	2020-03-02	2020-02-14	Negative	Positive	1	1	0			#NUM!	#NUM!	0	0	0
1642	Chinese	1946-04-08	2020-03-02	2020-02-04	Negative	Positive	1	1	0	2020-03-16	2020-05-13	72	889	0	0	1	Normal Colonoscopy
1643	Chinese	1956-09-28	2020-03-02	2020-02-03	Positive		1	0	0			#NUM!	#NUM!	0	0	0
1644	Chinese	1965-10-28	2020-03-02	2020-02-10	Negative	Positive	1	1	0			#NUM!	#NUM!	0	0	0
1645	Chinese	1960-03-04	2020-03-02	2020-01-25	Positive		1	0	0	2020-03-09		#NUM!	#NUM!	0	0	0
1646	Malay	1969-12-15	2020-03-02	2020-01-14	Positive	Negative	1	1	0	2020-03-24	2020-06-25	115	606	0	0	1
1647	Chinese	1946-01-06	2020-03-04	2020-02-18	Negative	Positive	1	1	0	2020-03-23	2020-06-26	114	893	0	0	0	Tubular adenoma
1648	Chinese	1958-08-20	2020-03-06	2020-01-06	Negative	Positive	1	1	0	2020-03-09	2020-06-12	98	741	0	1	0	Tubular adenoma	Serrated polyp
1649	Chinese	1967-04-19	2020-03-10	2019-10-06	Positive	Negative	1	1	0	2020-02-26		#NUM!	#NUM!	0	0	0
1650	Malay	1950-04-25	2020-03-10	2019-07-21	Positive	Positive	1	1	1	2020-03-20		#NUM!	#NUM!	0	0	0
1651	Chinese	1962-10-09	2020-03-11	2020-02-19	Negative	Positive	1	1	0			#NUM!	#NUM!	0	0	0
1652	Chinese	1960-07-31	2020-03-11	2020-02-03	Positive	Positive	1	1	1			#NUM!	#NUM!	0	0	0
1653	Chinese	1953-01-20	2020-03-12	X	Negative	Positive	1	1	0			#NUM!	#NUM!	0	0	0
1654	Indian	1950-05-22	2020-03-12	2020-03-26	Negative	Positive	1	1	0	2020-03-26	2020-06-25	105	841	0	0	1	Normal Colonoscopy
1655	Chinese	1952-02-22	2020-03-12	X	Positive	Negative	1	1	0			#NUM!	#NUM!	0	0	0
1656	Chinese	1969-04-24	2020-03-12	2020-03-26	Positive	Positive	1	1	1	2020-03-26		#NUM!	#NUM!	0	0	0
1657	Indian	1957-01-11	2020-03-12	X	Positive		1	0	0			#NUM!	#NUM!	0	0	0
1658	Chinese	1950-08-20	2020-03-16	X	Negative	Positive	1	1	0			#NUM!	#NUM!	0	0	0
1659	Chinese	1953-11-07	2020-03-16	2020-03-03	Positive		1	0	0	2020-04-03	2020-06-19	95	799	0	0	0	Tubular adenoma
1660	Chinese	1969-04-10	2020-03-16	X	Positive	Negative	1	1	0			#NUM!	#NUM!	0	0	0
1661	Chinese	1952-05-02	2020-03-16	2020-03-04	Positive		1	0	0	2020-04-03	2020-06-26	102	817	0	0	0	Tubular adenoma
1662	Chinese	1956-09-24	2020-03-17	2020-04-01	Negative	Positive	1	1	0	2020-04-01	2020-05-05	49	763	0	1	0	Polypoid mucosa	Tubulovillous adenoma
1663	Chinese	1956-03-14	2020-03-18	2020-03-20	Positive	Positive	1	1	1	2020-03-20	2020-06-19	93	771	0	0	1
1664	Chinese	1951-03-14	2020-03-18		Positive	Negative	1	1	0	2020-04-09		#NUM!	#NUM!	0	0	0
1665	Chinese	1952-02-03	2020-03-18	X	Positive	Negative	1	1	0			#NUM!	#NUM!	0	0	0
1666	Chinese	1969-05-17	2020-03-18	2020-03-06	Negative	Positive	1	1	0	2020-04-09	2020-06-17	91	613	0	0	1	Normal Colonoscopy
1667	Chinese	1969-11-13	2020-03-20	?	Negative	Positive	1	1	0	2020-03-30	2020-05-05	46	605	0	0	1	Haemorrid
1668	Chinese	1970-02-13	2020-03-26	2020-03-12	Positive	Positive	1	1	1	2020-06-19	2020-07-13	109	605	0	0	0	Tubular adenoma
1669	Chinese	1968-11-11	2020-03-26	2020-01-18	Positive	Positive	1	1	1	2020-04-09	2020-06-24	90	619	0	1	0	Polypoid colonic mucosa	Tubulovillous adenoma
1670	Chinese	1952-01-03	2020-03-26	2020-03-15	Negative	Positive	1	1	0	2020-04-09	2020-05-20	55	820	0	0	0	Tubular adenoma	Hyperplastic
1671	Chinese	1943-09-05	2020-03-26	2020-03-15	Positive		1	0	0			#NUM!	#NUM!	0	0	0
1672	Chinese	1955-07-30	2020-03-27	18/03/2020	Positive		1	0	0	2020-05-13	2020-07-07	102	779	0	1	0	Serrated polyp	Tubular adenoma
1673	Malay	1944-09-10	2020-03-27	27/12/2019	Positive	Positive	1	1	1			#NUM!	#NUM!	0	0	0
